# Supplementary material for: Development and extensive sequencing of a broadly-consented Genome in a Bottle matched tumor-normal pair
Source: bioRxiv. 2025 Jun 14:2024.09.18.613544. Originally published 2024 Sep 22. Preprint. [Version 4] doi: 10.1101/2024.09.18.613544 (PMC11429686; doi:10.1101/2024.09.18.613544)
Supplement: Supplement 3 [file media-3.xlsx]

## Sheet: data manifest
Dataset_ID	GIAB_sample_ID	GIAB_FTP_directory_name	filename_1	filename_1_md5	filename_2	filename_2_md5	filename_3	filename_3_md5	BioProject	SRA_Study	SRA_Run	SRA_Experiment	notes
ILMN-PCR-free-1	HG008-N-P	BCM_ILMN-somatic-analysis_20220816	HG008-N_Illumina_R1.fastq.gz	470889b7bfbbea7180b119eafa30bb47	HG008-N_Illumina_R2.fastq.gz	1c1f0e602129d2eb38dea86770733dd6	NA	NA	PRJNA200694	SRP047086	SRR30646120	SRX26067880	NA
ILMN-PCR-free-1	HG008-T	BCM_ILMN-somatic-analysis_20220816	HG008-T_Illumina_R1.fastq.gz	39cd89baeff48aa3d9480c7f40b2a692	HG008-T_Illumina_R2.fastq.gz	2664aee4d9cec9d096cc6b9729fe4512	NA	NA	PRJNA200694	SRP047086	SRR30646112	SRX26067891	NA
ILMN-PCR-free-2	HG008-N-D	BCM_Illumina-WGS_20240313	HV5TMDSX7-1-IDUDI0034_S1_L001_R1_001.fastq.gz	4f48f117d940e80da85bdfe4e1927cfe	HV5TMDSX7-1-IDUDI0034_S1_L001_R2_001.fastq.gz	271cb3667bff2a9c8d7b97ae04c4889a	NA	NA	PRJNA200694	SRP047086	SRR30646157	SRX26067848	NA
ILMN-PCR-free-2	HG008-T	BCM_Illumina-WGS_20240313	HJVHNDSX7-1-IDUDI0031_S12_L001_R1_001.fastq.gz	faf6b0e003c3800af7183de1da124f43	HJVHNDSX7-1-IDUDI0031_S12_L001_R2_001.fastq.gz	b4ec437dfcd03298522f4bd3d5933b2b	NA	NA	PRJNA200694	SRP047086	SRR30646118	SRX26067882	NA
ILMN-PCR-free-2	HG008-T	BCM_Illumina-WGS_20240313	HM22JDSX7-2-IDUDI0031_S12_L002_R1_001.fastq.gz	aa0321fdfc8062bb6a0535779716efac	HM22JDSX7-2-IDUDI0031_S12_L002_R2_001.fastq.gz	f42170760add77963f0ba63f64965722	NA	NA	PRJNA200694	SRP047086	SRR30646135	SRX26067882	NA
ILMN-PCR-free-2	HG008-T	BCM_Illumina-WGS_20240313	HM2CNDSX7-2-IDUDI0031_S26_L002_R1_001.fastq.gz	b2cda20c9834ba44825bfc80e5882037	HM2CNDSX7-2-IDUDI0031_S26_L002_R2_001.fastq.gz	46df03287bde80225226e72088f12a61	NA	NA	PRJNA200694	SRP047086	SRR30646133	SRX26067882	NA
ILMN-PCR-free-2	HG008-T	BCM_Illumina-WGS_20240313	HVWWFDSX7-2-IDUDI0031_S138_L002_R1_001.fastq.gz	5b91b037869ec9bf9847b47bcd8158af	HVWWFDSX7-2-IDUDI0031_S138_L002_R2_001.fastq.gz	3f0fff1e3a9fd8cc22a0918a56ac2c4c	NA	NA	PRJNA200694	SRP047086	SRR30646152	SRX26067882	NA
ILMN-PCR-free-3	HG008-N-D	NYGC_Illumina-WGS_20231023	HG008-N-D_CGGACAAC-AATCCGGA_H3LLJDSXC_L001_001.R1.fastq.gz	ae8262fb2aa1d8f29217dbc86a6e7b01	HG008-N-D_CGGACAAC-AATCCGGA_H3LLJDSXC_L001_001.R2.fastq.gz	ea0c87b20ff9a5cae6f6762559b60b00	NA	NA	PRJNA200694	SRP047086	SRR30646168	SRX26067850	NA
ILMN-PCR-free-3	HG008-N-D	NYGC_Illumina-WGS_20231023	HG008-N-D_CGGACAAC-AATCCGGA_H3LLJDSXC_L002_001.R1.fastq.gz	9713196c9af326b3a221125b02e3f2dd	HG008-N-D_CGGACAAC-AATCCGGA_H3LLJDSXC_L002_001.R2.fastq.gz	77bd4d7a53a4512635c315796172d5aa	NA	NA	PRJNA200694	SRP047086	SRR30646128	SRX26067850	NA
ILMN-PCR-free-3	HG008-N-D	NYGC_Illumina-WGS_20231023	HG008-N-D_CGGACAAC-AATCCGGA_H3LLJDSXC_L003_001.R1.fastq.gz	d8273061576c3e018e30282ffca9249f	HG008-N-D_CGGACAAC-AATCCGGA_H3LLJDSXC_L003_001.R2.fastq.gz	dd56bcc7c898e601bbca832d8229a7e0	NA	NA	PRJNA200694	SRP047086	SRR30646144	SRX26067850	NA
ILMN-PCR-free-3	HG008-N-D	NYGC_Illumina-WGS_20231023	HG008-N-D_CGGACAAC-AATCCGGA_H3LLJDSXC_L004_001.R1.fastq.gz	755b29df7cf8d7ef714b784e782b0a7a	HG008-N-D_CGGACAAC-AATCCGGA_H3LLJDSXC_L004_001.R2.fastq.gz	22b0a31a988c044cabe395ea4a60f616	NA	NA	PRJNA200694	SRP047086	SRR30646159	SRX26067850	NA
ILMN-PCR-free-3	HG008-N-D	NYGC_Illumina-WGS_20231023	HG008-N-D_CGGACAAC-AATCCGGA_H5M33DSXC_L001_001.R1.fastq.gz	f4921ba8c4b97b615f4aae7d02f8bd2c	HG008-N-D_CGGACAAC-AATCCGGA_H5M33DSXC_L001_001.R2.fastq.gz	c8e046c7fb441ef73cf80a7e102de923	NA	NA	PRJNA200694	SRP047086	SRR30646114	SRX26067850	NA
ILMN-PCR-free-3	HG008-N-D	NYGC_Illumina-WGS_20231023	HG008-N-D_CGGACAAC-AATCCGGA_H5M33DSXC_L002_001.R1.fastq.gz	056789f10a938d07583b57b10867f873	HG008-N-D_CGGACAAC-AATCCGGA_H5M33DSXC_L002_001.R2.fastq.gz	bb04be8ce11ec00288c0ff6caded2c86	NA	NA	PRJNA200694	SRP047086	SRR30646109	SRX26067850	NA
ILMN-PCR-free-3	HG008-N-D	NYGC_Illumina-WGS_20231023	HG008-N-D_CGGACAAC-AATCCGGA_H5M33DSXC_L003_001.R1.fastq.gz	dbd14e27bdf8f69f82459ad8ac201ab7	HG008-N-D_CGGACAAC-AATCCGGA_H5M33DSXC_L003_001.R2.fastq.gz	1c4b5a65c195575d9100090a3d7cdff8	NA	NA	PRJNA200694	SRP047086	SRR30646139	SRX26067850	NA
ILMN-PCR-free-3	HG008-N-D	NYGC_Illumina-WGS_20231023	HG008-N-D_CGGACAAC-AATCCGGA_H5M33DSXC_L004_001.R1.fastq.gz	e7825b81b6592f6ffe9fc7cd2e24d44f	HG008-N-D_CGGACAAC-AATCCGGA_H5M33DSXC_L004_001.R2.fastq.gz	2d8a081d883e09c94bec8a769fb2f01d	NA	NA	PRJNA200694	SRP047086	SRR30646138	SRX26067850	NA
ILMN-PCR-free-3	HG008-N-D	NYGC_Illumina-WGS_20231023	HG008-N-D_CGGACAAC-AATCCGGA_H73FJDSXC_L001_001.R1.fastq.gz	b516c5b18cc153429134b82048326918	HG008-N-D_CGGACAAC-AATCCGGA_H73FJDSXC_L001_001.R2.fastq.gz	afb6ed8ff283deb4cdcc2df40b72dc52	NA	NA	PRJNA200694	SRP047086	SRR30646156	SRX26067850	NA
ILMN-PCR-free-3	HG008-N-D	NYGC_Illumina-WGS_20231023	HG008-N-D_CGGACAAC-AATCCGGA_H73FJDSXC_L002_001.R1.fastq.gz	309cf0d2a3511920431151f8c85e0ad3	HG008-N-D_CGGACAAC-AATCCGGA_H73FJDSXC_L002_001.R2.fastq.gz	d1ffa373ffd353f55758de39d93ff5d6	NA	NA	PRJNA200694	SRP047086	SRR30646155	SRX26067850	NA
ILMN-PCR-free-3	HG008-N-D	NYGC_Illumina-WGS_20231023	HG008-N-D_CGGACAAC-AATCCGGA_H73FJDSXC_L003_001.R1.fastq.gz	c3343389c8a4582e5b5688c9c16eeff7	HG008-N-D_CGGACAAC-AATCCGGA_H73FJDSXC_L003_001.R2.fastq.gz	3f5fd7e517f652b42b8fca1394e6b465	NA	NA	PRJNA200694	SRP047086	SRR30646154	SRX26067850	NA
ILMN-PCR-free-3	HG008-N-D	NYGC_Illumina-WGS_20231023	HG008-N-D_CGGACAAC-AATCCGGA_H73FJDSXC_L004_001.R1.fastq.gz	ff436d12515ff884349054455fd388c3	HG008-N-D_CGGACAAC-AATCCGGA_H73FJDSXC_L004_001.R2.fastq.gz	1d26475926fde4be90bebecd7a8581d0	NA	NA	PRJNA200694	SRP047086	SRR30646153	SRX26067850	NA
ILMN-PCR-free-3	HG008-T	NYGC_Illumina-WGS_20231023	HG008-T_TTCCTGTT-AAGATACT_HJVY2DSX7_L001_001.R1.fastq.gz	35f72b57fdf2b795ce50d33e6319c127	HG008-T_TTCCTGTT-AAGATACT_HJVY2DSX7_L001_001.R2.fastq.gz	c04b8202b58703758db6d02d2c1d9306	NA	NA	PRJNA200694	SRP047086	SRR30646117	SRX26067857	NA
ILMN-PCR-free-3	HG008-T	NYGC_Illumina-WGS_20231023	HG008-T_TTCCTGTT-AAGATACT_HJVY2DSX7_L002_001.R1.fastq.gz	977a29b917a8f6b11c258eb9cb4aa44f	HG008-T_TTCCTGTT-AAGATACT_HJVY2DSX7_L002_001.R2.fastq.gz	0aac19621d0aae46d9a9e9cb246df479	NA	NA	PRJNA200694	SRP047086	SRR30646147	SRX26067857	NA
ILMN-PCR-free-3	HG008-T	NYGC_Illumina-WGS_20231023	HG008-T_TTCCTGTT-AAGATACT_HJVY2DSX7_L003_001.R1.fastq.gz	a070a47c06728e74ad434b44fda22bc4	HG008-T_TTCCTGTT-AAGATACT_HJVY2DSX7_L003_001.R2.fastq.gz	b852a1c30d9a2ff9234925c60de7dd36	NA	NA	PRJNA200694	SRP047086	SRR30646146	SRX26067857	NA
ILMN-PCR-free-3	HG008-T	NYGC_Illumina-WGS_20231023	HG008-T_TTCCTGTT-AAGATACT_HJVY2DSX7_L004_001.R1.fastq.gz	03f925a3d01f650187ac098ffd504e68	HG008-T_TTCCTGTT-AAGATACT_HJVY2DSX7_L004_001.R2.fastq.gz	d15cd75c3484907f5ff0c9d46d1df213	NA	NA	PRJNA200694	SRP047086	SRR30646145	SRX26067857	NA
ILMN-PCR-free-3	HG008-T	NYGC_Illumina-WGS_20231023	HG008-T_TTCCTGTT-AAGATACT_HK25HDSX7_L001_001.R1.fastq.gz	43211cca8761c43cb41feea091d14ef1	HG008-T_TTCCTGTT-AAGATACT_HK25HDSX7_L001_001.R2.fastq.gz	d743321002ea365773b4df0830b7adb3	NA	NA	PRJNA200694	SRP047086	SRR30646143	SRX26067857	NA
ILMN-PCR-free-3	HG008-T	NYGC_Illumina-WGS_20231023	HG008-T_TTCCTGTT-AAGATACT_HK25HDSX7_L002_001.R1.fastq.gz	2ca6f3b38c2bab5b9e37d146859ae1e8	HG008-T_TTCCTGTT-AAGATACT_HK25HDSX7_L002_001.R2.fastq.gz	83d827d736cf9a3ee78dd8956f2931d1	NA	NA	PRJNA200694	SRP047086	SRR30646142	SRX26067857	NA
ILMN-PCR-free-3	HG008-T	NYGC_Illumina-WGS_20231023	HG008-T_TTCCTGTT-AAGATACT_HK25HDSX7_L003_001.R1.fastq.gz	d0bd91bf1d190b0f212bc4a70d473396	HG008-T_TTCCTGTT-AAGATACT_HK25HDSX7_L003_001.R2.fastq.gz	4f28e44d1d5d8b624e515d95de981b7f	NA	NA	PRJNA200694	SRP047086	SRR30646141	SRX26067857	NA
ILMN-PCR-free-3	HG008-T	NYGC_Illumina-WGS_20231023	HG008-T_TTCCTGTT-AAGATACT_HK25HDSX7_L004_001.R1.fastq.gz	0ad686ffb683b72a47b48ce334694d82	HG008-T_TTCCTGTT-AAGATACT_HK25HDSX7_L004_001.R2.fastq.gz	ba18cb4c135d8819249b765b9353ff09	NA	NA	PRJNA200694	SRP047086	SRR30646140	SRX26067857	NA
ILMN-PCR-free-3	HG008-T	NYGC_Illumina-WGS_20231023	HG008-T_TTCCTGTT-AAGATACT_HKGTGDSX7_L001_001.R1.fastq.gz	4f3f86176a5c6eac360cbfda125e9ed5	HG008-T_TTCCTGTT-AAGATACT_HKGTGDSX7_L001_001.R2.fastq.gz	29ca57e8185927004a84c1d16fdc1b7f	NA	NA	PRJNA200694	SRP047086	SRR30646164	SRX26067857	NA
ILMN-PCR-free-3	HG008-T	NYGC_Illumina-WGS_20231023	HG008-T_TTCCTGTT-AAGATACT_HKGTGDSX7_L002_001.R1.fastq.gz	148cdccfc46b95093f127bc4d9891fae	HG008-T_TTCCTGTT-AAGATACT_HKGTGDSX7_L002_001.R2.fastq.gz	ca2a1034516115fb03ee3f1fdf9529ab	NA	NA	PRJNA200694	SRP047086	SRR30646163	SRX26067857	NA
ILMN-PCR-free-3	HG008-T	NYGC_Illumina-WGS_20231023	HG008-T_TTCCTGTT-AAGATACT_HKGTGDSX7_L003_001.R1.fastq.gz	ddd2a236cb63930d22f04baf49a071a7	HG008-T_TTCCTGTT-AAGATACT_HKGTGDSX7_L003_001.R2.fastq.gz	2f28bd109fb0c79325e25424427aed0a	NA	NA	PRJNA200694	SRP047086	SRR30646162	SRX26067857	NA
ILMN-PCR-free-3	HG008-T	NYGC_Illumina-WGS_20231023	HG008-T_TTCCTGTT-AAGATACT_HKGTGDSX7_L004_001.R1.fastq.gz	9bbb745a210dfb308018b747572c4022	HG008-T_TTCCTGTT-AAGATACT_HKGTGDSX7_L004_001.R2.fastq.gz	30ce3c62eec872973ceeb7f14003d17a	NA	NA	PRJNA200694	SRP047086	SRR30646161	SRX26067857	NA
Element-short-3	HG008-T	Element-AVITI-20241216	AL-L009_R1.fastq.gz	419eb3a8bf1e037c3fb1727bb03d2f15	AL-L009_R2.fastq.gz	814e51b5e78aeefafe6907f6b34f544a	NA	NA	PRJNA200694	SRP047086	SRR33291177	SRX28536415	NA
Element-short-3	HG008-N-D	Element-AVITI-20241216	AL-L010_HG008-N-D_POR_R1.fastq.gz	a45c8aa4fc7c120998df87d93a2cf714	AL-L010_HG008-N-D_POR_R2.fastq.gz	11b8800b324b9dd424e848b2034ab61d	NA	NA	PRJNA200694	SRP047086	SRR33291178	SRX28536414	NA
Element-short-3	HG008-N-P	Element-AVITI-20241216	HG008-NP_R1.fastq.gz	84a01a124cb284d066d96e731ac77b39	HG008-NP_R2.fastq.gz	b2f19c80ac31840d9872e9461242857f	NA	NA	PRJNA200694	SRP047086	SRR33291175	SRX28536417	NA
Element-long-1	HG008-N-D	Element_AVITI_20240626	ND_Long_R1.fastq.gz	9ff016ecac7e5e734e25f11d63415ead	ND_Long_R2.fastq.gz	53d59a73d4abe0eb9487c8c31f56b53b	NA	NA	PRJNA200694	SRP047086	SRR30646137	SRX26067865	NA
Element-long-1	HG008-N-P	Element_AVITI_20240626	NP_Long_R1.fastq.gz	b95576afb586a571de41ea938450bc8b	NP_Long_R2.fastq.gz	9e44b51472f93e616289e2b0bf41210e	NA	NA	PRJNA200694	SRP047086	SRR30646130	SRX26067871	NA
Element-long-1	HG008-T	Element_AVITI_20240626	PDAC3066_Long_R1.fastq.gz	6d4e662c83cfe0b27b8b766eb79048c2	PDAC3066_Long_R2.fastq.gz	aa2b27a82c0ec160388dea713bf7d1f8	NA	NA	PRJNA200694	SRP047086	SRR30646115	SRX26067888	NA
PB-Onso-1	HG008-N-D	PacBio_Onso_20240415	HG008-ND_R1_trimmed.fastq.gz	40ca7309a4c53fcd216e3ef2cabb5311	HG008-ND_R2_trimmed.fastq.gz	cf832d1e7741956797ebc8fec9463fdd	NA	NA	PRJNA200694	SRP047086	SRR30646148	SRX26067853	NA
PB-Onso-1	HG008-T	PacBio_Onso_20240415	HG008-T_R1_trimmed.fastq.gz	d82fb613da9b699de8c0114ed9226801	HG008-T_R2_trimmed.fastq.gz	bae5e39d027720fb26f8195629c63533	NA	NA	PRJNA200694	SRP047086	SRR30646160	SRX26067843	NA
Ultima-bulk-1	HG008-N-D	Ultima_UG100-WGS_20240530	HG008-N-D_Ultima_234x_GRCh38-GIABv3.cram	5b33be27ed2f53f01c0d78a10406efb3	NA	NA	NA	NA	PRJNA200694	SRP047086	SRR30646166	SRX26067837	NA
Ultima-bulk-1	HG008-T	Ultima_UG100-WGS_20240530	HG008-T_Ultima_306x_GRCh38-GIABv3.cram	2cf82b6c0ce53e4a45dca7e02c04ffb0	NA	NA	NA	NA	PRJNA200694	SRP047086	SRR30646121	SRX26067879	NA
HiC-ILMN-1	HG008-T	PhaseGenomics_HiC_20220629	HG008-T_HiC_PhaseGenomics_2_R1.fastq.gz	331050de97a4c6e26699e84a8947e783	HG008-T_HiC_PhaseGenomics_2_R2.fastq.gz	4156b7462f8d3a6b0143ca52c90777b8	NA	NA	PRJNA200694	SRP047086	SRR30646111	SRX26067893	NA
HiC-ILMN-1	HG008-T	PhaseGenomics_HiC_20220629	HG008-T_HiC_PhaseGenomics_R1.fastq.gz	d192dae727daf4bef5c80b9af910f2a1	HG008-T_HiC_PhaseGenomics_R2.fastq.gz	c537effcdbb4402a4e040fe3d7aaa2cd	NA	NA	PRJNA200694	SRP047086	SRR30646110	SRX26067893	NA
HiC-ILMN-2	HG008-N-D	Arima_HiC-ILMN_20240112	HG008-N-D_HiC-Arima_ILMN-2x150_R1.fastq.gz	f542bb68162654b7db4c4f3839218d26	HG008-N-D_HiC-Arima_ILMN-2x150_R2.fastq.gz	929a58a36be664e3f73c9277e762b49a	NA	NA	PRJNA200694	SRP047086	SRR30646158	SRX26067847	NA
HiC-ILMN-2	HG008-T	Arima_HiC-ILMN_20240112	HG008-T_HiC-Arima_ILMN-2x150_R1.fastq.gz	5070d4243b15787173dd447c10789f0c	HG008-T_HiC-Arima_ILMN-2x150_R2.fastq.gz	c750278de3c365eaf776a74f01ad1a5a	NA	NA	PRJNA200694	SRP047086	SRR30646119	SRX26067881	NA
HiC-ILMN-3	HG008-T	PhaseGenomics_HiC-ILMN_20241211	HG008-T_HiC_PhaseGenomics_20241211_R1.fastq.gz	318b062b536f8ac1f0e1c6496a971bde	HG008-T_HiC_PhaseGenomics_20241211_R2.fastq.gz	bf3f09ce238718862e7b12a227b23110	NA	NA	PRJNA200694	SRP047086	SRR33291176	SRX28536416	NA
HiC-ILMN-4	HG008-T	Dovetail_HiC-ILMN_20250310	VLG_LP6J_R1.fastq.gz	6a28fa7de8de8d32b768813e5e69e73b	VLG_LP6J_R2.fastq.gz	63a36e35f99de7428e506b6e72358106	NA	NA	PRJNA200694	SRP047086	SRR33291171	SRX28536421	NA
HiC-ILMN-4	HG008-T	Dovetail_HiC-ILMN_20250310	VLG_LP6K_R1.fastq.gz	acb3debc7a492d06a5f67930050d7ef6	VLG_LP6K_R2.fastq.gz	d8ac52cb4a1c0bb1bd69eead6fe6abc0	NA	NA	PRJNA200694	SRP047086	SRR33291170	SRX28536422	NA
HiC-ILMN-4	HG008-T	Dovetail_HiC-ILMN_20250310	VLG_LP6L_R1.fastq.gz	1d0d7eeb8655caf3f46f487e00b54948	VLG_LP6L_R2.fastq.gz	34b3264ee318cb9382886f244b17d567	NA	NA	PRJNA200694	SRP047086	SRR33291169	SRX28536423	NA
HiC-ILMN-4	HG008-T	Dovetail_HiC-ILMN_20250310	VLG_LP6M_R1.fastq.gz	318ed0abe856533503bcf921dbcb6984	VLG_LP6M_R2.fastq.gz	35e05c96f3ecd11bb6ac288d7d315372	NA	NA	PRJNA200694	SRP047086	SRR33291168	SRX28536424	NA
PB-HiFi-1	HG008-N-P	PacBio_Revio_20240125	HG008-N-P_PacBio-Revio_m84039_240114_032308_s2.hifi_reads.bc2006.bam	1853c973c0a608348129ba053ac9fff4	NA	NA	NA	NA	PRJNA200694	SRP047086	SRR30646151	SRX26067866	NA
PB-HiFi-1	HG008-T	PacBio_Revio_20240125	HG008-T_PacBio-Revio_m84039_240113_032943_s4.hifi_reads.bc2005.bam	1a0d6330c907417cd10deb2ac8d44b86	NA	NA	NA	NA	PRJNA200694	SRP047086	SRR30646126	SRX26067875	NA
PB-HiFi-1	HG008-T	PacBio_Revio_20240125	HG008-T_PacBio-Revio_m84039_240114_012401_s1.hifi_reads.bc2005.bam	8044fb068508c237a0058f90ec97ea57	NA	NA	NA	NA	PRJNA200694	SRP047086	SRR30646127	SRX26067875	NA
PB-HiFi-2	HG008-N-D	BCM_Revio_20240313	m84059_240304_183205_s3.hifi_reads.bam	bf3d54518cbcee08cc74495368087988	NA	NA	NA	NA	PRJNA200694	SRP047086	SRR30646149	SRX26067854	NA
PB-HiFi-2	HG008-N-D	BCM_Revio_20240313	m84059_240304_203144_s4.hifi_reads.bam	8d3e576e112228371b1ce36d5ecaca7e	NA	NA	NA	NA	PRJNA200694	SRP047086	SRR30646150	SRX26067854	NA
PB-HiFi-2	HG008-T	BCM_Revio_20240313	m84101_240226_212100_s2.hifi_reads.bam	28cb3535aaab105ba86b0bdca3f77acc	NA	NA	NA	NA	PRJNA200694	SRP047086	SRR30646172	SRX26067844	NA
PB-HiFi-2	HG008-T	BCM_Revio_20240313	m84101_240226_232018_s3.hifi_reads.bam	6cd7c01867ec4f9807438d8fb1f0d7f2	NA	NA	NA	NA	PRJNA200694	SRP047086	SRR30646129	SRX26067844	NA
ONT-std-1	HG008-N-D	Northeastern_ONT-std_20240422	03_13_24_R1041_GIAB_Duodenum.dorado_0.5.3_5mC_5hmC.bam	ff7d4f05dd7e6dd3178ea5055adda140	NA	NA	NA	NA	PRJNA200694	SRP047086	SRR30646171	SRX26067833	NA
ONT-std-1	HG008-N-D	Northeastern_ONT-std_20240422	03_13_24_R1041_GIAB_Duodenum_2.dorado_0.5.3_5mC_5hmC.bam	e8532a1f47bb2683744e8fb0b6ff4287	NA	NA	NA	NA	PRJNA200694	SRP047086	SRR30646170	SRX26067833	NA
ONT-std-1	HG008-N-D	Northeastern_ONT-std_20240422	03_13_24_R1041_GIAB_Duodenum_3.dorado_0.5.3_5mC_5hmC.bam	5654597401325937224f1a9076120737	NA	NA	NA	NA	PRJNA200694	SRP047086	SRR30646169	SRX26067833	NA
ONT-std-1	HG008-N-D	Northeastern_ONT-std_20240422	03_13_24_R1041_GIAB_Duodenum_4.dorado_0.5.3_5mC_5hmC.bam	6cdbf6045828a8e240324e1fc36da527	NA	NA	NA	NA	PRJNA200694	SRP047086	SRR30646167	SRX26067833	NA
ONT-std-1	HG008-N-P	Northeastern_ONT-std_20240422	03_13_24_R1041_GIAB_Normal_Pancreas.dorado_0.5.3_5mC_5hmC.bam	266a0aee74c049e424450d2db34669f3	NA	NA	NA	NA	PRJNA200694	SRP047086	SRR30646136	SRX26067867	NA
ONT-std-1	HG008-N-P	Northeastern_ONT-std_20240422	03_13_24_R1041_GIAB_Normal_Pancreas_2.dorado_0.5.3_5mC_5hmC.bam	7c5565f3a00a10ae6ae103b0084165fe	NA	NA	NA	NA	PRJNA200694	SRP047086	SRR30646134	SRX26067867	NA
ONT-std-1	HG008-N-P	Northeastern_ONT-std_20240422	03_13_24_R1041_GIAB_Normal_Pancreas_3.dorado_0.5.3_5mC_5hmC.bam	4e9c6f15c59fe56a0280f6ec2a7745e5	NA	NA	NA	NA	PRJNA200694	SRP047086	SRR30646132	SRX26067867	NA
ONT-std-2	HG008-T	UCSC_ONT_20231003	HG008-T_UCSC_20230905_ONT-std-R10.4.1_1_dorado_v0.3.4_sup4.2.0_5mCG-5hmC.bam	22458f34bc1b37026448f04f52fe3dba	NA	NA	NA	NA	PRJNA200694	SRP047086	SRR30646125	SRX26067874	NA
ONT-UL-1	HG008-T	UCSC_ONT-UL_20231207	HG008-T_UCSC_20231031_ONT-UL-R10.4.1_1_dorado-v0.4.3_sup4.2.0-5mCG-5hmCG.bam	c25a3282903b1e8382118b0601a7b73a	NA	NA	NA	NA	PRJNA200694	SRP047086	SRR30646124	SRX26067878	NA
ONT-UL-1	HG008-T	UCSC_ONT-UL_20231207	HG008-T_UCSC_20231031_ONT-UL-R10.4.1_2_dorado-v0.4.3_sup4.2.0-5mCG-5hmCG.bam	75f56d154f32dd37c14d79e45b92e83f	NA	NA	NA	NA	PRJNA200694	SRP047086	SRR30646123	SRX26067878	NA
ONT-UL-1	HG008-T	UCSC_ONT-UL_20231207	HG008-T_UCSC_20231031_ONT-UL-R10.4.1_3_dorado-v0.4.3_sup4.2.0-5mCG-5hmCG.bam	97546f613d50ea28bf093db9badf3e1d	NA	NA	NA	NA	PRJNA200694	SRP047086	SRR30646122	SRX26067878	NA
ONT-UL-2	HG008-T	Northeastern-ONT-UL-20241216	11_12_2024_R1041_HG008_3066.dorado_0.8.1_sup.5mC_5hmC.bam	c46770ec723c4a57e2e9e9c2e2b53309	NA	NA	NA	NA	PRJNA200694	SRP047086	SRR33291172	SRX28536420	NA
sc-ILMN-1	HG008-T	Bioskryb_ResolveDNA_20230914	AACN5KMM5-JR-PL01-A01-NIST-PL01_SC01_S101_L001_R1_001.fastq.gz	804b8fda3611beb62bf19ff82d84c3aa	AACN5KMM5-JR-PL01-A01-NIST-PL01_SC01_S101_L001_R2_001.fastq.gz	bc95dd6fe4150c19df3ffa4116294e89	NA	NA	PRJNA200694	SRP047086	SRR30713454	SRX26314476	Complete dataset includes 240 fastqs (R1/R2) in total from 120 single cells. File (.tar) with all files can be found on the GIAB FTP.
sc-ILMN-1	HG008-T	Bioskryb_ResolveDNA_20230914	AACN5KMM5-JR-PL01-A02-NIST-PL01_SC29_S109_L001_R1_001.fastq.gz	c5ff1b7ce3172f7133ef9b3996dad7e9	AACN5KMM5-JR-PL01-A02-NIST-PL01_SC29_S109_L001_R2_001.fastq.gz	6d5fba7a1977e9fdfd399a170333277a	NA	NA	PRJNA200694	SRP047086	SRR30713455	SRX26314674	Complete dataset includes 240 fastqs (R1/R2) in total from 120 single cells. File (.tar) with all files can be found on the GIAB FTP.
sc-ILMN-1	HG008-T	Bioskryb_ResolveDNA_20230914	AACN5KMM5-JR-PL01-A03-NIST-PL01_SC52_S117_L001_R1_001.fastq.gz	5fcb783364fb8e7a76ccc5f4b116ccd5	AACN5KMM5-JR-PL01-A03-NIST-PL01_SC52_S117_L001_R2_001.fastq.gz	5fbf1725e7270e9d14db67c82e67ef0f	NA	NA	PRJNA200694	SRP047086	SRR30713456	SRX26314575	Complete dataset includes 240 fastqs (R1/R2) in total from 120 single cells. File (.tar) with all files can be found on the GIAB FTP.
sc-ILMN-1	HG008-T	Bioskryb_ResolveDNA_20230914	AACN5KMM5-JR-PL01-A04-NIST-PL01_SC81_S125_L001_R1_001.fastq.gz	fc84aa25e316ecca7b0541edbd63a089	AACN5KMM5-JR-PL01-A04-NIST-PL01_SC81_S125_L001_R2_001.fastq.gz	5e63a8d224b8660442003f6141b614be	NA	NA	PRJNA200694	SRP047086	SRR30713457	SRX26314587	Complete dataset includes 240 fastqs (R1/R2) in total from 120 single cells. File (.tar) with all files can be found on the GIAB FTP.
sc-ILMN-1	HG008-T	Bioskryb_ResolveDNA_20230914	AACN5KMM5-JR-PL01-A05-NIST-PL01_SC97_S133_L001_R1_001.fastq.gz	7633e49d4ba4f7327e96068bda19d891	AACN5KMM5-JR-PL01-A05-NIST-PL01_SC97_S133_L001_R2_001.fastq.gz	a33c7328103066d8f43da4679a63dda7	NA	NA	PRJNA200694	SRP047086	SRR30713458	SRX26314638	Complete dataset includes 240 fastqs (R1/R2) in total from 120 single cells. File (.tar) with all files can be found on the GIAB FTP.
sc-ILMN-1	HG008-T	Bioskryb_ResolveDNA_20230914	AACN5KMM5-JR-PL01-A06-NIST-PL01_SC117_S141_L001_R1_001.fastq.gz	6b2edafbb0d8ad5e286a315c8af8f200	AACN5KMM5-JR-PL01-A06-NIST-PL01_SC117_S141_L001_R2_001.fastq.gz	8656fa9942c1a258e8cfd07667ac5205	NA	NA	PRJNA200694	SRP047086	SRR30713459	SRX26314487	Complete dataset includes 240 fastqs (R1/R2) in total from 120 single cells. File (.tar) with all files can be found on the GIAB FTP.
sc-ILMN-1	HG008-T	Bioskryb_ResolveDNA_20230914	AACN5KMM5-JR-PL01-A07-NIST-PL01_SC137_S149_L001_R1_001.fastq.gz	b66629f34411944e71ad636238624065	AACN5KMM5-JR-PL01-A07-NIST-PL01_SC137_S149_L001_R2_001.fastq.gz	7a126c287c31b7f248288eeffcd6bc57	NA	NA	PRJNA200694	SRP047086	SRR30713460	SRX26314496	Complete dataset includes 240 fastqs (R1/R2) in total from 120 single cells. File (.tar) with all files can be found on the GIAB FTP.
sc-ILMN-1	HG008-T	Bioskryb_ResolveDNA_20230914	AACN5KMM5-JR-PL01-A08-NIST-PL01_SC150_S157_L001_R1_001.fastq.gz	e5bf0c2a07337aaa6d1fe7bed28f5fd0	AACN5KMM5-JR-PL01-A08-NIST-PL01_SC150_S157_L001_R2_001.fastq.gz	1fc4b9292da50a73bace48167085e207	NA	NA	PRJNA200694	SRP047086	SRR30713461	SRX26314501	Complete dataset includes 240 fastqs (R1/R2) in total from 120 single cells. File (.tar) with all files can be found on the GIAB FTP.
sc-ILMN-1	HG008-T	Bioskryb_ResolveDNA_20230914	AACN5KMM5-JR-PL01-A09-NIST-PL01_SC181_S165_L001_R1_001.fastq.gz	f9a037d0233282d05da1513825c056b0	AACN5KMM5-JR-PL01-A09-NIST-PL01_SC181_S165_L001_R2_001.fastq.gz	128efb6d73babd516b464b2de651c391	NA	NA	PRJNA200694	SRP047086	SRR30713462	SRX26314560	Complete dataset includes 240 fastqs (R1/R2) in total from 120 single cells. File (.tar) with all files can be found on the GIAB FTP.
sc-ILMN-1	HG008-T	Bioskryb_ResolveDNA_20230914	AACN5KMM5-JR-PL01-A10-NIST-PL01_SC200_S173_L001_R1_001.fastq.gz	eb8fc672adcb99dae9fa6e79e49c1736	AACN5KMM5-JR-PL01-A10-NIST-PL01_SC200_S173_L001_R2_001.fastq.gz	abab9b97abc6f69b7d5f5086fd06caa0	NA	NA	PRJNA200694	SRP047086	SRR30713463	SRX26314567	Complete dataset includes 240 fastqs (R1/R2) in total from 120 single cells. File (.tar) with all files can be found on the GIAB FTP.
sc-ILMN-1	HG008-T	Bioskryb_ResolveDNA_20230914	AACN5KMM5-JR-PL01-A11-NIST-PL01_SC249_S181_L001_R1_001.fastq.gz	de61b3712b98e06eac432892a96a785a	AACN5KMM5-JR-PL01-A11-NIST-PL01_SC249_S181_L001_R2_001.fastq.gz	e3e8604ad1836feca720fccb36cce392	NA	NA	PRJNA200694	SRP047086	SRR30713464	SRX26314621	Complete dataset includes 240 fastqs (R1/R2) in total from 120 single cells. File (.tar) with all files can be found on the GIAB FTP.
sc-ILMN-1	HG008-T	Bioskryb_ResolveDNA_20230914	AACN5KMM5-JR-PL01-A12-NIST-PL01_SC268_S189_L001_R1_001.fastq.gz	32e9776ee0e953e421c11d81ddffce65	AACN5KMM5-JR-PL01-A12-NIST-PL01_SC268_S189_L001_R2_001.fastq.gz	f6a96d460c19c92f2a945db626e89dd5	NA	NA	PRJNA200694	SRP047086	SRR30713465	SRX26314629	Complete dataset includes 240 fastqs (R1/R2) in total from 120 single cells. File (.tar) with all files can be found on the GIAB FTP.
sc-ILMN-1	HG008-T	Bioskryb_ResolveDNA_20230914	AACN5KMM5-JR-PL01-B01-NIST-PL01_SC03_S102_L001_R1_001.fastq.gz	b0827931277cc6693663e3d68159ec0c	AACN5KMM5-JR-PL01-B01-NIST-PL01_SC03_S102_L001_R2_001.fastq.gz	e8b19f5c02aa15ff2ef9d5a6d44d8dcc	NA	NA	PRJNA200694	SRP047086	SRR30713466	SRX26314478	Complete dataset includes 240 fastqs (R1/R2) in total from 120 single cells. File (.tar) with all files can be found on the GIAB FTP.
sc-ILMN-1	HG008-T	Bioskryb_ResolveDNA_20230914	AACN5KMM5-JR-PL01-B02-NIST-PL01_SC33_S110_L001_R1_001.fastq.gz	a7fa37ff5384d833d7c613194b62a3c6	AACN5KMM5-JR-PL01-B02-NIST-PL01_SC33_S110_L001_R2_001.fastq.gz	f0bcbe3b6d7f466e6dff9d0d44a8c18b	NA	NA	PRJNA200694	SRP047086	SRR30713467	SRX26314516	Complete dataset includes 240 fastqs (R1/R2) in total from 120 single cells. File (.tar) with all files can be found on the GIAB FTP.
sc-ILMN-1	HG008-T	Bioskryb_ResolveDNA_20230914	AACN5KMM5-JR-PL01-B03-NIST-PL01_SC54_S118_L001_R1_001.fastq.gz	2a39ca43e395d64036cd34a13c6d2014	AACN5KMM5-JR-PL01-B03-NIST-PL01_SC54_S118_L001_R2_001.fastq.gz	f0dc71f4c69e93527c4d9b83506741dd	NA	NA	PRJNA200694	SRP047086	SRR30713468	SRX26314577	Complete dataset includes 240 fastqs (R1/R2) in total from 120 single cells. File (.tar) with all files can be found on the GIAB FTP.
sc-ILMN-1	HG008-T	Bioskryb_ResolveDNA_20230914	AACN5KMM5-JR-PL01-B04-NIST-PL01_SC83_S126_L001_R1_001.fastq.gz	5ec4b95e43979d4a63d884043ba5c408	AACN5KMM5-JR-PL01-B04-NIST-PL01_SC83_S126_L001_R2_001.fastq.gz	23acb3dd83f2e03aebf41d5cf6d062fb	NA	NA	PRJNA200694	SRP047086	SRR30713469	SRX26314631	Complete dataset includes 240 fastqs (R1/R2) in total from 120 single cells. File (.tar) with all files can be found on the GIAB FTP.
sc-ILMN-1	HG008-T	Bioskryb_ResolveDNA_20230914	AACN5KMM5-JR-PL01-B05-NIST-PL01_SC101_S134_L001_R1_001.fastq.gz	2a749ab83617b446f29d29cc56d924b0	AACN5KMM5-JR-PL01-B05-NIST-PL01_SC101_S134_L001_R2_001.fastq.gz	f8000f49c345df15ec263f6f73a5734f	NA	NA	PRJNA200694	SRP047086	SRR30713470	SRX26314480	Complete dataset includes 240 fastqs (R1/R2) in total from 120 single cells. File (.tar) with all files can be found on the GIAB FTP.
sc-ILMN-1	HG008-T	Bioskryb_ResolveDNA_20230914	AACN5KMM5-JR-PL01-B06-NIST-PL01_SC119_S142_L001_R1_001.fastq.gz	44fc17c22574116ddf8d0917c9a7dbc2	AACN5KMM5-JR-PL01-B06-NIST-PL01_SC119_S142_L001_R2_001.fastq.gz	58b80994285d2e15f413e8321d447216	NA	NA	PRJNA200694	SRP047086	SRR30713471	SRX26314489	Complete dataset includes 240 fastqs (R1/R2) in total from 120 single cells. File (.tar) with all files can be found on the GIAB FTP.
sc-ILMN-1	HG008-T	Bioskryb_ResolveDNA_20230914	AACN5KMM5-JR-PL01-B07-NIST-PL01_SC136_S150_L001_R1_001.fastq.gz	11331a8774987a981394a53b6c38323b	AACN5KMM5-JR-PL01-B07-NIST-PL01_SC136_S150_L001_R2_001.fastq.gz	1377da2f411ab85141b5278e56266ad6	NA	NA	PRJNA200694	SRP047086	SRR30713472	SRX26314495	Complete dataset includes 240 fastqs (R1/R2) in total from 120 single cells. File (.tar) with all files can be found on the GIAB FTP.
sc-ILMN-1	HG008-T	Bioskryb_ResolveDNA_20230914	AACN5KMM5-JR-PL01-B08-NIST-PL01_SC152_S158_L001_R1_001.fastq.gz	3fb3aeb29bb102154b6b8405adbb0fd5	AACN5KMM5-JR-PL01-B08-NIST-PL01_SC152_S158_L001_R2_001.fastq.gz	81983b0669cd853f1f187278661b3cf7	NA	NA	PRJNA200694	SRP047086	SRR30713473	SRX26314502	Complete dataset includes 240 fastqs (R1/R2) in total from 120 single cells. File (.tar) with all files can be found on the GIAB FTP.
sc-ILMN-1	HG008-T	Bioskryb_ResolveDNA_20230914	AACN5KMM5-JR-PL01-B09-NIST-PL01_SC183_S166_L001_R1_001.fastq.gz	5e50a1b7ba35954ef993916d925d8c98	AACN5KMM5-JR-PL01-B09-NIST-PL01_SC183_S166_L001_R2_001.fastq.gz	ce9391e47d433034370e1593e2ec305b	NA	NA	PRJNA200694	SRP047086	SRR30713474	SRX26314562	Complete dataset includes 240 fastqs (R1/R2) in total from 120 single cells. File (.tar) with all files can be found on the GIAB FTP.
sc-ILMN-1	HG008-T	Bioskryb_ResolveDNA_20230914	AACN5KMM5-JR-PL01-B10-NIST-PL01_SC211_S174_L001_R1_001.fastq.gz	3a7cd5cd961dc252eb07341d7b86033a	AACN5KMM5-JR-PL01-B10-NIST-PL01_SC211_S174_L001_R2_001.fastq.gz	6bd30c81d76c9c8291fcb54ab636cb87	NA	NA	PRJNA200694	SRP047086	SRR30713475	SRX26314569	Complete dataset includes 240 fastqs (R1/R2) in total from 120 single cells. File (.tar) with all files can be found on the GIAB FTP.
sc-ILMN-1	HG008-T	Bioskryb_ResolveDNA_20230914	AACN5KMM5-JR-PL01-B11-NIST-PL01_SC244_S182_L001_R1_001.fastq.gz	abca9df46cc08ab8be847ed8a393c914	AACN5KMM5-JR-PL01-B11-NIST-PL01_SC244_S182_L001_R2_001.fastq.gz	f5cf0adfcb611356a6d15f18c59aaf57	NA	NA	PRJNA200694	SRP047086	SRR30713476	SRX26314620	Complete dataset includes 240 fastqs (R1/R2) in total from 120 single cells. File (.tar) with all files can be found on the GIAB FTP.
sc-ILMN-1	HG008-T	Bioskryb_ResolveDNA_20230914	AACN5KMM5-JR-PL01-B12-NIST-PL01_SC275_S190_L001_R1_001.fastq.gz	d7aa915269c5fc714f4a24343279ba00	AACN5KMM5-JR-PL01-B12-NIST-PL01_SC275_S190_L001_R2_001.fastq.gz	a7a84bb33ab45e1b5daa2cf0ec9b709d	NA	NA	PRJNA200694	SRP047086	SRR30713477	SRX26314668	Complete dataset includes 240 fastqs (R1/R2) in total from 120 single cells. File (.tar) with all files can be found on the GIAB FTP.
sc-ILMN-1	HG008-T	Bioskryb_ResolveDNA_20230914	AACN5KMM5-JR-PL01-C01-NIST-PL01_SC15_S103_L001_R1_001.fastq.gz	67f4eec260d7b173557958ace6be2dcf	AACN5KMM5-JR-PL01-C01-NIST-PL01_SC15_S103_L001_R2_001.fastq.gz	7841b71b7d34f0df750ae3dd16e236d5	NA	NA	PRJNA200694	SRP047086	SRR30713478	SRX26314500	Complete dataset includes 240 fastqs (R1/R2) in total from 120 single cells. File (.tar) with all files can be found on the GIAB FTP.
sc-ILMN-1	HG008-T	Bioskryb_ResolveDNA_20230914	AACN5KMM5-JR-PL01-C02-NIST-PL01_SC47_S111_L001_R1_001.fastq.gz	22f005708dee1d7c3a147df1a78713a8	AACN5KMM5-JR-PL01-C02-NIST-PL01_SC47_S111_L001_R2_001.fastq.gz	d35da27f798c609492ef6e98b0f102c0	NA	NA	PRJNA200694	SRP047086	SRR30713479	SRX26314573	Complete dataset includes 240 fastqs (R1/R2) in total from 120 single cells. File (.tar) with all files can be found on the GIAB FTP.
sc-ILMN-1	HG008-T	Bioskryb_ResolveDNA_20230914	AACN5KMM5-JR-PL01-C03-NIST-PL01_SC62_S119_L001_R1_001.fastq.gz	6cd74576840a37e4eecf0168d7895cf0	AACN5KMM5-JR-PL01-C03-NIST-PL01_SC62_S119_L001_R2_001.fastq.gz	284826b1bac8ea8a8d70921eb3e93064	NA	NA	PRJNA200694	SRP047086	SRR30713480	SRX26314580	Complete dataset includes 240 fastqs (R1/R2) in total from 120 single cells. File (.tar) with all files can be found on the GIAB FTP.
sc-ILMN-1	HG008-T	Bioskryb_ResolveDNA_20230914	AACN5KMM5-JR-PL01-C04-NIST-PL01_SC85_S127_L001_R1_001.fastq.gz	e66d1600fc67a0893eccaad00dcc4673	AACN5KMM5-JR-PL01-C04-NIST-PL01_SC85_S127_L001_R2_001.fastq.gz	5297be05e609594037c71dec5c093763	NA	NA	PRJNA200694	SRP047086	SRR30713481	SRX26314633	Complete dataset includes 240 fastqs (R1/R2) in total from 120 single cells. File (.tar) with all files can be found on the GIAB FTP.
sc-ILMN-1	HG008-T	Bioskryb_ResolveDNA_20230914	AACN5KMM5-JR-PL01-C05-NIST-PL01_SC103_S135_L001_R1_001.fastq.gz	14f06bf34922ba9064665d9de09771a4	AACN5KMM5-JR-PL01-C05-NIST-PL01_SC103_S135_L001_R2_001.fastq.gz	97e2b367f30c6e48f13b8bbb0752c30b	NA	NA	PRJNA200694	SRP047086	SRR30713482	SRX26314481	Complete dataset includes 240 fastqs (R1/R2) in total from 120 single cells. File (.tar) with all files can be found on the GIAB FTP.
sc-ILMN-1	HG008-T	Bioskryb_ResolveDNA_20230914	AACN5KMM5-JR-PL01-C06-NIST-PL01_SC123_S143_L001_R1_001.fastq.gz	2904e1e95a7528ea8f450e9b9ae64de9	AACN5KMM5-JR-PL01-C06-NIST-PL01_SC123_S143_L001_R2_001.fastq.gz	5b2a6cbd0d5fe1879372aefd8eaa353f	NA	NA	PRJNA200694	SRP047086	SRR30713483	SRX26314492	Complete dataset includes 240 fastqs (R1/R2) in total from 120 single cells. File (.tar) with all files can be found on the GIAB FTP.
sc-ILMN-1	HG008-T	Bioskryb_ResolveDNA_20230914	AACN5KMM5-JR-PL01-C07-NIST-PL01_SC140_S151_L001_R1_001.fastq.gz	d245448365c17d91a3d673bd2c4a2690	AACN5KMM5-JR-PL01-C07-NIST-PL01_SC140_S151_L001_R2_001.fastq.gz	7984675700fc1353a63c5d40b0771f26	NA	NA	PRJNA200694	SRP047086	SRR30713484	SRX26314497	Complete dataset includes 240 fastqs (R1/R2) in total from 120 single cells. File (.tar) with all files can be found on the GIAB FTP.
sc-ILMN-1	HG008-T	Bioskryb_ResolveDNA_20230914	AACN5KMM5-JR-PL01-C08-NIST-PL01_SC156_S159_L001_R1_001.fastq.gz	08f8090174101b3f77a8c6111598036a	AACN5KMM5-JR-PL01-C08-NIST-PL01_SC156_S159_L001_R2_001.fastq.gz	6466e9ede9ad762d7e0ada8478f1b274	NA	NA	PRJNA200694	SRP047086	SRR30713485	SRX26314504	Complete dataset includes 240 fastqs (R1/R2) in total from 120 single cells. File (.tar) with all files can be found on the GIAB FTP.
sc-ILMN-1	HG008-T	Bioskryb_ResolveDNA_20230914	AACN5KMM5-JR-PL01-C09-NIST-PL01_SC187_S167_L001_R1_001.fastq.gz	8f8c07936e985e972ff4cff165af97bb	AACN5KMM5-JR-PL01-C09-NIST-PL01_SC187_S167_L001_R2_001.fastq.gz	916d5f9acde6b5812f6bc65301d25ba6	NA	NA	PRJNA200694	SRP047086	SRR30713510	SRX26314563	Complete dataset includes 240 fastqs (R1/R2) in total from 120 single cells. File (.tar) with all files can be found on the GIAB FTP.
sc-ILMN-1	HG008-T	Bioskryb_ResolveDNA_20230914	AACN5KMM5-JR-PL01-C10-NIST-PL01_SC217_S175_L001_R1_001.fastq.gz	35dd8079e2f68ddb19cf6aa4feee8535	AACN5KMM5-JR-PL01-C10-NIST-PL01_SC217_S175_L001_R2_001.fastq.gz	066cc02333e07f64f3c43516862de6b6	NA	NA	PRJNA200694	SRP047086	SRR30713511	SRX26314570	Complete dataset includes 240 fastqs (R1/R2) in total from 120 single cells. File (.tar) with all files can be found on the GIAB FTP.
sc-ILMN-1	HG008-T	Bioskryb_ResolveDNA_20230914	AACN5KMM5-JR-PL01-C11-NIST-PL01_SC250_S183_L001_R1_001.fastq.gz	ebc7b68c56104510f5f265738823ad93	AACN5KMM5-JR-PL01-C11-NIST-PL01_SC250_S183_L001_R2_001.fastq.gz	00fca93586aaab5f6aeedf54b7dd492e	NA	NA	PRJNA200694	SRP047086	SRR30713512	SRX26314623	Complete dataset includes 240 fastqs (R1/R2) in total from 120 single cells. File (.tar) with all files can be found on the GIAB FTP.
sc-ILMN-1	HG008-T	Bioskryb_ResolveDNA_20230914	AACN5KMM5-JR-PL01-C12-NIST-PL01_SC277_S191_L001_R1_001.fastq.gz	e54cd9753d5fbe160bd56d2a69e9dbf2	AACN5KMM5-JR-PL01-C12-NIST-PL01_SC277_S191_L001_R2_001.fastq.gz	8eeb7337c6691384c2437f7366feb1c8	NA	NA	PRJNA200694	SRP047086	SRR30713513	SRX26314669	Complete dataset includes 240 fastqs (R1/R2) in total from 120 single cells. File (.tar) with all files can be found on the GIAB FTP.
sc-ILMN-1	HG008-T	Bioskryb_ResolveDNA_20230914	AACN5KMM5-JR-PL01-D01-NIST-PL01_SC02_S104_L001_R1_001.fastq.gz	0b97e1981c36cc5c99aaaac4e485dc59	AACN5KMM5-JR-PL01-D01-NIST-PL01_SC02_S104_L001_R2_001.fastq.gz	37508eefe12dd51a3c13d8606885a64e	NA	NA	PRJNA200694	SRP047086	SRR30713514	SRX26314477	Complete dataset includes 240 fastqs (R1/R2) in total from 120 single cells. File (.tar) with all files can be found on the GIAB FTP.
sc-ILMN-1	HG008-T	Bioskryb_ResolveDNA_20230914	AACN5KMM5-JR-PL01-D02-NIST-PL01_SC53_S112_L001_R1_001.fastq.gz	9b19e419d0e0ad9b25e9fe4d13a0cd1b	AACN5KMM5-JR-PL01-D02-NIST-PL01_SC53_S112_L001_R2_001.fastq.gz	05d4c3d4836e6e32955efc0c4a92b56f	NA	NA	PRJNA200694	SRP047086	SRR30713515	SRX26314576	Complete dataset includes 240 fastqs (R1/R2) in total from 120 single cells. File (.tar) with all files can be found on the GIAB FTP.
sc-ILMN-1	HG008-T	Bioskryb_ResolveDNA_20230914	AACN5KMM5-JR-PL01-D03-NIST-PL01_SC67_S120_L001_R1_001.fastq.gz	71043e55b70d669994336a4317d0940d	AACN5KMM5-JR-PL01-D03-NIST-PL01_SC67_S120_L001_R2_001.fastq.gz	82dedd34f63a2c75deab1aebf4adff34	NA	NA	PRJNA200694	SRP047086	SRR30713516	SRX26314583	Complete dataset includes 240 fastqs (R1/R2) in total from 120 single cells. File (.tar) with all files can be found on the GIAB FTP.
sc-ILMN-1	HG008-T	Bioskryb_ResolveDNA_20230914	AACN5KMM5-JR-PL01-D04-NIST-PL01_SC95_S128_L001_R1_001.fastq.gz	6d2a4dda91d43f8f993208c2bd80708c	AACN5KMM5-JR-PL01-D04-NIST-PL01_SC95_S128_L001_R2_001.fastq.gz	00d98313c8e362739181299659dd9289	NA	NA	PRJNA200694	SRP047086	SRR30713517	SRX26314637	Complete dataset includes 240 fastqs (R1/R2) in total from 120 single cells. File (.tar) with all files can be found on the GIAB FTP.
sc-ILMN-1	HG008-T	Bioskryb_ResolveDNA_20230914	AACN5KMM5-JR-PL01-D05-NIST-PL01_SC100_S136_L001_R1_001.fastq.gz	2c6af65e2d74bd818690667fdbf5c6e2	AACN5KMM5-JR-PL01-D05-NIST-PL01_SC100_S136_L001_R2_001.fastq.gz	7b5f68ce18699786fa64442c51a7fbc0	NA	NA	PRJNA200694	SRP047086	SRR30713518	SRX26314479	Complete dataset includes 240 fastqs (R1/R2) in total from 120 single cells. File (.tar) with all files can be found on the GIAB FTP.
sc-ILMN-1	HG008-T	Bioskryb_ResolveDNA_20230914	AACN5KMM5-JR-PL01-D06-NIST-PL01_SC116_S144_L001_R1_001.fastq.gz	16fce382a410d1c77cb5a89b472d4e25	AACN5KMM5-JR-PL01-D06-NIST-PL01_SC116_S144_L001_R2_001.fastq.gz	66e89d2f3d9eb119bede181166ccbf6f	NA	NA	PRJNA200694	SRP047086	SRR30713519	SRX26314486	Complete dataset includes 240 fastqs (R1/R2) in total from 120 single cells. File (.tar) with all files can be found on the GIAB FTP.
sc-ILMN-1	HG008-T	Bioskryb_ResolveDNA_20230914	AACN5KMM5-JR-PL01-D07-NIST-PL01_SC149_S152_L001_R1_001.fastq.gz	efcf78f21a31da0e325a037320c69e64	AACN5KMM5-JR-PL01-D07-NIST-PL01_SC149_S152_L001_R2_001.fastq.gz	d142b556012f316bffcaf9aaf50348b6	NA	NA	PRJNA200694	SRP047086	SRR30713520	SRX26314499	Complete dataset includes 240 fastqs (R1/R2) in total from 120 single cells. File (.tar) with all files can be found on the GIAB FTP.
sc-ILMN-1	HG008-T	Bioskryb_ResolveDNA_20230914	AACN5KMM5-JR-PL01-D08-NIST-PL01_SC161_S160_L001_R1_001.fastq.gz	5c5d798c83a94ffefcf12d27ad2b12a9	AACN5KMM5-JR-PL01-D08-NIST-PL01_SC161_S160_L001_R2_001.fastq.gz	849c59872572952a7717a85e4f86d397	NA	NA	PRJNA200694	SRP047086	SRR30713521	SRX26314507	Complete dataset includes 240 fastqs (R1/R2) in total from 120 single cells. File (.tar) with all files can be found on the GIAB FTP.
sc-ILMN-1	HG008-T	Bioskryb_ResolveDNA_20230914	AACN5KMM5-JR-PL01-D09-NIST-PL01_SC191_S168_L001_R1_001.fastq.gz	f215d6dc258c10c8f6bec7b3e76c3367	AACN5KMM5-JR-PL01-D09-NIST-PL01_SC191_S168_L001_R2_001.fastq.gz	ca2b0a9f4e54bcc8b542d59684adae0d	NA	NA	PRJNA200694	SRP047086	SRR30713522	SRX26314564	Complete dataset includes 240 fastqs (R1/R2) in total from 120 single cells. File (.tar) with all files can be found on the GIAB FTP.
sc-ILMN-1	HG008-T	Bioskryb_ResolveDNA_20230914	AACN5KMM5-JR-PL01-D10-NIST-PL01_SC219_S176_L001_R1_001.fastq.gz	7368f6f1421dce54370dd9f536a0103b	AACN5KMM5-JR-PL01-D10-NIST-PL01_SC219_S176_L001_R2_001.fastq.gz	d005aa8a0afb4044a088ef6eae947952	NA	NA	PRJNA200694	SRP047086	SRR30713523	SRX26314571	Complete dataset includes 240 fastqs (R1/R2) in total from 120 single cells. File (.tar) with all files can be found on the GIAB FTP.
sc-ILMN-1	HG008-T	Bioskryb_ResolveDNA_20230914	AACN5KMM5-JR-PL01-D11-NIST-PL01_SC256_S184_L001_R1_001.fastq.gz	03d330cab1076b4449f5b33a8e13bc8d	AACN5KMM5-JR-PL01-D11-NIST-PL01_SC256_S184_L001_R2_001.fastq.gz	a45d5d97df7ad5ab9aa3280431e5bb33	NA	NA	PRJNA200694	SRP047086	SRR30713524	SRX26314624	Complete dataset includes 240 fastqs (R1/R2) in total from 120 single cells. File (.tar) with all files can be found on the GIAB FTP.
sc-ILMN-1	HG008-T	Bioskryb_ResolveDNA_20230914	AACN5KMM5-JR-PL01-D12-NIST-PL01_SC279_S192_L001_R1_001.fastq.gz	3547ba413a4c48e3af4e04060620698d	AACN5KMM5-JR-PL01-D12-NIST-PL01_SC279_S192_L001_R2_001.fastq.gz	95bfbd2b86e44d0206e3da96dd856b00	NA	NA	PRJNA200694	SRP047086	SRR30713525	SRX26314670	Complete dataset includes 240 fastqs (R1/R2) in total from 120 single cells. File (.tar) with all files can be found on the GIAB FTP.
sc-ILMN-1	HG008-T	Bioskryb_ResolveDNA_20230914	AACN5KMM5-JR-PL01-E01-NIST-PL01_SC12_S105_L001_R1_001.fastq.gz	ddef99c747d558a2dcb9e75e2d061022	AACN5KMM5-JR-PL01-E01-NIST-PL01_SC12_S105_L001_R2_001.fastq.gz	4afe3910261817533b20fbe93ddf7939	NA	NA	PRJNA200694	SRP047086	SRR30713526	SRX26314490	Complete dataset includes 240 fastqs (R1/R2) in total from 120 single cells. File (.tar) with all files can be found on the GIAB FTP.
sc-ILMN-1	HG008-T	Bioskryb_ResolveDNA_20230914	AACN5KMM5-JR-PL01-E02-NIST-PL01_SC57_S113_L001_R1_001.fastq.gz	958a90070464c913a92bd7b77adc6906	AACN5KMM5-JR-PL01-E02-NIST-PL01_SC57_S113_L001_R2_001.fastq.gz	90db4a44a6177d1cde133495fc4e2b82	NA	NA	PRJNA200694	SRP047086	SRR30713527	SRX26314578	Complete dataset includes 240 fastqs (R1/R2) in total from 120 single cells. File (.tar) with all files can be found on the GIAB FTP.
sc-ILMN-1	HG008-T	Bioskryb_ResolveDNA_20230914	AACN5KMM5-JR-PL01-E03-NIST-PL01_SC79_S121_L001_R1_001.fastq.gz	7d3ac4c76339956e20397698a970e61a	AACN5KMM5-JR-PL01-E03-NIST-PL01_SC79_S121_L001_R2_001.fastq.gz	cfc75f36ec5334294a083acd27568576	NA	NA	PRJNA200694	SRP047086	SRR30713528	SRX26314586	Complete dataset includes 240 fastqs (R1/R2) in total from 120 single cells. File (.tar) with all files can be found on the GIAB FTP.
sc-ILMN-1	HG008-T	Bioskryb_ResolveDNA_20230914	AACN5KMM5-JR-PL01-E04-NIST-PL01_SC84_S129_L001_R1_001.fastq.gz	a675030cde43c4422bd60229c98abc10	AACN5KMM5-JR-PL01-E04-NIST-PL01_SC84_S129_L001_R2_001.fastq.gz	3a2adc245042441e110cea5fa4c31a5e	NA	NA	PRJNA200694	SRP047086	SRR30713529	SRX26314632	Complete dataset includes 240 fastqs (R1/R2) in total from 120 single cells. File (.tar) with all files can be found on the GIAB FTP.
sc-ILMN-1	HG008-T	Bioskryb_ResolveDNA_20230914	AACN5KMM5-JR-PL01-E05-NIST-PL01_SC104_S137_L001_R1_001.fastq.gz	5447289bf59fde6492d633a021cf848d	AACN5KMM5-JR-PL01-E05-NIST-PL01_SC104_S137_L001_R2_001.fastq.gz	0f1c27a57df6ad79ede7f2d41ced65d3	NA	NA	PRJNA200694	SRP047086	SRR30713530	SRX26314482	Complete dataset includes 240 fastqs (R1/R2) in total from 120 single cells. File (.tar) with all files can be found on the GIAB FTP.
sc-ILMN-1	HG008-T	Bioskryb_ResolveDNA_20230914	AACN5KMM5-JR-PL01-E06-NIST-PL01_SC118_S145_L001_R1_001.fastq.gz	7645eaca3a0a6b48aa41c348664d42c5	AACN5KMM5-JR-PL01-E06-NIST-PL01_SC118_S145_L001_R2_001.fastq.gz	0d4d092a3de64e100f908071b622431a	NA	NA	PRJNA200694	SRP047086	SRR30713531	SRX26314488	Complete dataset includes 240 fastqs (R1/R2) in total from 120 single cells. File (.tar) with all files can be found on the GIAB FTP.
sc-ILMN-1	HG008-T	Bioskryb_ResolveDNA_20230914	AACN5KMM5-JR-PL01-E07-NIST-PL01_SC153_S153_L001_R1_001.fastq.gz	dc3f8f8c3ea94f08eeda80e68069fe4c	AACN5KMM5-JR-PL01-E07-NIST-PL01_SC153_S153_L001_R2_001.fastq.gz	a3e7b46032042356d02be21864b3b319	NA	NA	PRJNA200694	SRP047086	SRR30713532	SRX26314503	Complete dataset includes 240 fastqs (R1/R2) in total from 120 single cells. File (.tar) with all files can be found on the GIAB FTP.
sc-ILMN-1	HG008-T	Bioskryb_ResolveDNA_20230914	AACN5KMM5-JR-PL01-E08-NIST-PL01_SC165_S161_L001_R1_001.fastq.gz	495086999af1ab71d08c41b4a26cc6fd	AACN5KMM5-JR-PL01-E08-NIST-PL01_SC165_S161_L001_R2_001.fastq.gz	4150c856df82e4eb00894f58f27a8a67	NA	NA	PRJNA200694	SRP047086	SRR30713533	SRX26314557	Complete dataset includes 240 fastqs (R1/R2) in total from 120 single cells. File (.tar) with all files can be found on the GIAB FTP.
sc-ILMN-1	HG008-T	Bioskryb_ResolveDNA_20230914	AACN5KMM5-JR-PL01-E09-NIST-PL01_SC182_S169_L001_R1_001.fastq.gz	f6b41cb37067f18affbc9b90a8d57bb3	AACN5KMM5-JR-PL01-E09-NIST-PL01_SC182_S169_L001_R2_001.fastq.gz	6623c153845eaead2ee5c5af2161366f	NA	NA	PRJNA200694	SRP047086	SRR30713534	SRX26314561	Complete dataset includes 240 fastqs (R1/R2) in total from 120 single cells. File (.tar) with all files can be found on the GIAB FTP.
sc-ILMN-1	HG008-T	Bioskryb_ResolveDNA_20230914	AACN5KMM5-JR-PL01-E10-NIST-PL01_SC223_S177_L001_R1_001.fastq.gz	93c60fdf2bf425c5dcea41d71046141d	AACN5KMM5-JR-PL01-E10-NIST-PL01_SC223_S177_L001_R2_001.fastq.gz	02b7698358738b97a70dcde45d775b4c	NA	NA	PRJNA200694	SRP047086	SRR30713535	SRX26314615	Complete dataset includes 240 fastqs (R1/R2) in total from 120 single cells. File (.tar) with all files can be found on the GIAB FTP.
sc-ILMN-1	HG008-T	Bioskryb_ResolveDNA_20230914	AACN5KMM5-JR-PL01-E11-NIST-PL01_SC257_S185_L001_R1_001.fastq.gz	f2bf8547df3744fcd3129556cd4c36ad	AACN5KMM5-JR-PL01-E11-NIST-PL01_SC257_S185_L001_R2_001.fastq.gz	e5d96cc8b586f161597040b8d20c1183	NA	NA	PRJNA200694	SRP047086	SRR30713536	SRX26314625	Complete dataset includes 240 fastqs (R1/R2) in total from 120 single cells. File (.tar) with all files can be found on the GIAB FTP.
sc-ILMN-1	HG008-T	Bioskryb_ResolveDNA_20230914	AACN5KMM5-JR-PL01-E12-NIST-PL01_SC274_S193_L001_R1_001.fastq.gz	e9b0a9ba42a3f0b5bb9f784f41ce8707	AACN5KMM5-JR-PL01-E12-NIST-PL01_SC274_S193_L001_R2_001.fastq.gz	fea55c7920474de582127e14d8352136	NA	NA	PRJNA200694	SRP047086	SRR30713537	SRX26314667	Complete dataset includes 240 fastqs (R1/R2) in total from 120 single cells. File (.tar) with all files can be found on the GIAB FTP.
sc-ILMN-1	HG008-T	Bioskryb_ResolveDNA_20230914	AACN5KMM5-JR-PL01-F01-NIST-PL01_SC23_S106_L001_R1_001.fastq.gz	31f6e5ec2ddc2f7d6403a75996970aa5	AACN5KMM5-JR-PL01-F01-NIST-PL01_SC23_S106_L001_R2_001.fastq.gz	22ecbe31ea177984a763e21b5fa8c513	NA	NA	PRJNA200694	SRP047086	SRR30713538	SRX26314617	Complete dataset includes 240 fastqs (R1/R2) in total from 120 single cells. File (.tar) with all files can be found on the GIAB FTP.
sc-ILMN-1	HG008-T	Bioskryb_ResolveDNA_20230914	AACN5KMM5-JR-PL01-F02-NIST-PL01_SC59_S114_L001_R1_001.fastq.gz	370edce88d1a50d2e1f36417d84d8857	AACN5KMM5-JR-PL01-F02-NIST-PL01_SC59_S114_L001_R2_001.fastq.gz	0f87e7d5c727c5c3b02d037ab2130feb	NA	NA	PRJNA200694	SRP047086	SRR30713539	SRX26314579	Complete dataset includes 240 fastqs (R1/R2) in total from 120 single cells. File (.tar) with all files can be found on the GIAB FTP.
sc-ILMN-1	HG008-T	Bioskryb_ResolveDNA_20230914	AACN5KMM5-JR-PL01-F03-NIST-PL01_SC66_S122_L001_R1_001.fastq.gz	c2e73762617b3c7a42969fb8d03c241a	AACN5KMM5-JR-PL01-F03-NIST-PL01_SC66_S122_L001_R2_001.fastq.gz	452594091540ed1d95e6b46f2222ad2b	NA	NA	PRJNA200694	SRP047086	SRR30713540	SRX26314582	Complete dataset includes 240 fastqs (R1/R2) in total from 120 single cells. File (.tar) with all files can be found on the GIAB FTP.
sc-ILMN-1	HG008-T	Bioskryb_ResolveDNA_20230914	AACN5KMM5-JR-PL01-F04-NIST-PL01_SC86_S130_L001_R1_001.fastq.gz	93fe87aa100c52da40aa04586a737ddc	AACN5KMM5-JR-PL01-F04-NIST-PL01_SC86_S130_L001_R2_001.fastq.gz	da037663bdc1babf0ae0e1c203990d36	NA	NA	PRJNA200694	SRP047086	SRR30713541	SRX26314634	Complete dataset includes 240 fastqs (R1/R2) in total from 120 single cells. File (.tar) with all files can be found on the GIAB FTP.
sc-ILMN-1	HG008-T	Bioskryb_ResolveDNA_20230914	AACN5KMM5-JR-PL01-F05-NIST-PL01_SC106_S138_L001_R1_001.fastq.gz	cdc5ce669a91e82ddce1e9d1762397a1	AACN5KMM5-JR-PL01-F05-NIST-PL01_SC106_S138_L001_R2_001.fastq.gz	143527bbf1d2c1d3ad473a44177dd2a8	NA	NA	PRJNA200694	SRP047086	SRR30713542	SRX26314483	Complete dataset includes 240 fastqs (R1/R2) in total from 120 single cells. File (.tar) with all files can be found on the GIAB FTP.
sc-ILMN-1	HG008-T	Bioskryb_ResolveDNA_20230914	AACN5KMM5-JR-PL01-F06-NIST-PL01_SC122_S146_L001_R1_001.fastq.gz	8a0e153ea60b637df4a40e116ff1a324	AACN5KMM5-JR-PL01-F06-NIST-PL01_SC122_S146_L001_R2_001.fastq.gz	32c82e227aad6129314ccc57ccdd3ea5	NA	NA	PRJNA200694	SRP047086	SRR30713543	SRX26314491	Complete dataset includes 240 fastqs (R1/R2) in total from 120 single cells. File (.tar) with all files can be found on the GIAB FTP.
sc-ILMN-1	HG008-T	Bioskryb_ResolveDNA_20230914	AACN5KMM5-JR-PL01-F07-NIST-PL01_SC157_S154_L001_R1_001.fastq.gz	67b6f58a899b978efab1d5952c27637d	AACN5KMM5-JR-PL01-F07-NIST-PL01_SC157_S154_L001_R2_001.fastq.gz	fc26d19a926054c4e421985260016f55	NA	NA	PRJNA200694	SRP047086	SRR30713544	SRX26314505	Complete dataset includes 240 fastqs (R1/R2) in total from 120 single cells. File (.tar) with all files can be found on the GIAB FTP.
sc-ILMN-1	HG008-T	Bioskryb_ResolveDNA_20230914	AACN5KMM5-JR-PL01-F08-NIST-PL01_SC167_S162_L001_R1_001.fastq.gz	56fd72a101ead6985db6d9e719fb9c3a	AACN5KMM5-JR-PL01-F08-NIST-PL01_SC167_S162_L001_R2_001.fastq.gz	3296ec9a22425aa67d68bf4afa4dd628	NA	NA	PRJNA200694	SRP047086	SRR30713545	SRX26314558	Complete dataset includes 240 fastqs (R1/R2) in total from 120 single cells. File (.tar) with all files can be found on the GIAB FTP.
sc-ILMN-1	HG008-T	Bioskryb_ResolveDNA_20230914	AACN5KMM5-JR-PL01-F09-NIST-PL01_SC207_S170_L001_R1_001.fastq.gz	82e264cc8bf1ede027213e5fbda4c3cd	AACN5KMM5-JR-PL01-F09-NIST-PL01_SC207_S170_L001_R2_001.fastq.gz	b0ec62badb12df9d098184dbcad306dd	NA	NA	PRJNA200694	SRP047086	SRR30713546	SRX26314568	Complete dataset includes 240 fastqs (R1/R2) in total from 120 single cells. File (.tar) with all files can be found on the GIAB FTP.
sc-ILMN-1	HG008-T	Bioskryb_ResolveDNA_20230914	AACN5KMM5-JR-PL01-F10-NIST-PL01_SC229_S178_L001_R1_001.fastq.gz	b250f5b85fa715003e5e3e1c80602d35	AACN5KMM5-JR-PL01-F10-NIST-PL01_SC229_S178_L001_R2_001.fastq.gz	1ec321c5fdc8bc5367ff9a646aad1552	NA	NA	PRJNA200694	SRP047086	SRR30713547	SRX26314616	Complete dataset includes 240 fastqs (R1/R2) in total from 120 single cells. File (.tar) with all files can be found on the GIAB FTP.
sc-ILMN-1	HG008-T	Bioskryb_ResolveDNA_20230914	AACN5KMM5-JR-PL01-F11-NIST-PL01_SC261_S186_L001_R1_001.fastq.gz	1652ec9c3f9745e12b00f0d88881d7be	AACN5KMM5-JR-PL01-F11-NIST-PL01_SC261_S186_L001_R2_001.fastq.gz	9ee3ac92dfe340748097d1087a474bf2	NA	NA	PRJNA200694	SRP047086	SRR30713548	SRX26314626	Complete dataset includes 240 fastqs (R1/R2) in total from 120 single cells. File (.tar) with all files can be found on the GIAB FTP.
sc-ILMN-1	HG008-T	Bioskryb_ResolveDNA_20230914	AACN5KMM5-JR-PL01-F12-NIST-PL01_SC280_S194_L001_R1_001.fastq.gz	88380ae698f28beab9e045bcf2ed5f54	AACN5KMM5-JR-PL01-F12-NIST-PL01_SC280_S194_L001_R2_001.fastq.gz	9eed86e3a4f9c82111259adec4d0de8b	NA	NA	PRJNA200694	SRP047086	SRR30713549	SRX26314671	Complete dataset includes 240 fastqs (R1/R2) in total from 120 single cells. File (.tar) with all files can be found on the GIAB FTP.
sc-ILMN-1	HG008-T	Bioskryb_ResolveDNA_20230914	AACN5KMM5-JR-PL01-G01-NIST-PL01_SC25_S107_L001_R1_001.fastq.gz	871b6d254e159cdc8023cc0338360d5c	AACN5KMM5-JR-PL01-G01-NIST-PL01_SC25_S107_L001_R2_001.fastq.gz	26965fa445742346300430c608639a2b	NA	NA	PRJNA200694	SRP047086	SRR30713550	SRX26314622	Complete dataset includes 240 fastqs (R1/R2) in total from 120 single cells. File (.tar) with all files can be found on the GIAB FTP.
sc-ILMN-1	HG008-T	Bioskryb_ResolveDNA_20230914	AACN5KMM5-JR-PL01-G02-NIST-PL01_SC63_S115_L001_R1_001.fastq.gz	0563097af6d7cad9d202b7fb9c31c549	AACN5KMM5-JR-PL01-G02-NIST-PL01_SC63_S115_L001_R2_001.fastq.gz	dbd6f8b61cdfc583cc637999c2ff4c7e	NA	NA	PRJNA200694	SRP047086	SRR30713551	SRX26314581	Complete dataset includes 240 fastqs (R1/R2) in total from 120 single cells. File (.tar) with all files can be found on the GIAB FTP.
sc-ILMN-1	HG008-T	Bioskryb_ResolveDNA_20230914	AACN5KMM5-JR-PL01-G03-NIST-PL01_SC74_S123_L001_R1_001.fastq.gz	c853c4bbc4cf3fd76d0b5de26133f5cc	AACN5KMM5-JR-PL01-G03-NIST-PL01_SC74_S123_L001_R2_001.fastq.gz	b53b39d8cc59eb186d75818d6e086992	NA	NA	PRJNA200694	SRP047086	SRR30713552	SRX26314584	Complete dataset includes 240 fastqs (R1/R2) in total from 120 single cells. File (.tar) with all files can be found on the GIAB FTP.
sc-ILMN-1	HG008-T	Bioskryb_ResolveDNA_20230914	AACN5KMM5-JR-PL01-G04-NIST-PL01_SC88_S131_L001_R1_001.fastq.gz	54431a75c07bc15dc2680196f4196cfe	AACN5KMM5-JR-PL01-G04-NIST-PL01_SC88_S131_L001_R2_001.fastq.gz	38a74f4eb2283bc96dfefaba0f04f307	NA	NA	PRJNA200694	SRP047086	SRR30713553	SRX26314635	Complete dataset includes 240 fastqs (R1/R2) in total from 120 single cells. File (.tar) with all files can be found on the GIAB FTP.
sc-ILMN-1	HG008-T	Bioskryb_ResolveDNA_20230914	AACN5KMM5-JR-PL01-G05-NIST-PL01_SC108_S139_L001_R1_001.fastq.gz	35fb847bd986853bf4bd3bb0f83ccebd	AACN5KMM5-JR-PL01-G05-NIST-PL01_SC108_S139_L001_R2_001.fastq.gz	8ca96133c74c0daa9ea1dd60c5855f3f	NA	NA	PRJNA200694	SRP047086	SRR30713554	SRX26314484	Complete dataset includes 240 fastqs (R1/R2) in total from 120 single cells. File (.tar) with all files can be found on the GIAB FTP.
sc-ILMN-1	HG008-T	Bioskryb_ResolveDNA_20230914	AACN5KMM5-JR-PL01-G06-NIST-PL01_SC129_S147_L001_R1_001.fastq.gz	c4be7419e360e20298a585c831d03d9d	AACN5KMM5-JR-PL01-G06-NIST-PL01_SC129_S147_L001_R2_001.fastq.gz	de553cf961edc37a0f2a10cf0fc29c7e	NA	NA	PRJNA200694	SRP047086	SRR30713555	SRX26314493	Complete dataset includes 240 fastqs (R1/R2) in total from 120 single cells. File (.tar) with all files can be found on the GIAB FTP.
sc-ILMN-1	HG008-T	Bioskryb_ResolveDNA_20230914	AACN5KMM5-JR-PL01-G07-NIST-PL01_SC159_S155_L001_R1_001.fastq.gz	fdd07ab3a457317fb7fd81e8cb3df286	AACN5KMM5-JR-PL01-G07-NIST-PL01_SC159_S155_L001_R2_001.fastq.gz	d517a57f6e851db9c7296b1c45629b8a	NA	NA	PRJNA200694	SRP047086	SRR30713556	SRX26314506	Complete dataset includes 240 fastqs (R1/R2) in total from 120 single cells. File (.tar) with all files can be found on the GIAB FTP.
sc-ILMN-1	HG008-T	Bioskryb_ResolveDNA_20230914	AACN5KMM5-JR-PL01-G08-NIST-PL01_SC164_S163_L001_R1_001.fastq.gz	85672959c06d8286bfcacf18ddac7c67	AACN5KMM5-JR-PL01-G08-NIST-PL01_SC164_S163_L001_R2_001.fastq.gz	66cba95b3044587b55e0df4bbc65f036	NA	NA	PRJNA200694	SRP047086	SRR30713557	SRX26314556	Complete dataset includes 240 fastqs (R1/R2) in total from 120 single cells. File (.tar) with all files can be found on the GIAB FTP.
sc-ILMN-1	HG008-T	Bioskryb_ResolveDNA_20230914	AACN5KMM5-JR-PL01-G09-NIST-PL01_SC194_S171_L001_R1_001.fastq.gz	fcbea5c28ed4bce81a88f4e5a6ce9de0	AACN5KMM5-JR-PL01-G09-NIST-PL01_SC194_S171_L001_R2_001.fastq.gz	42a2ca4ae3ae9926cefed139604ad1ca	NA	NA	PRJNA200694	SRP047086	SRR30713558	SRX26314565	Complete dataset includes 240 fastqs (R1/R2) in total from 120 single cells. File (.tar) with all files can be found on the GIAB FTP.
sc-ILMN-1	HG008-T	Bioskryb_ResolveDNA_20230914	AACN5KMM5-JR-PL01-G10-NIST-PL01_SC240_S179_L001_R1_001.fastq.gz	f747d76db301808577405df50143d3eb	AACN5KMM5-JR-PL01-G10-NIST-PL01_SC240_S179_L001_R2_001.fastq.gz	e66ad6fd07aec1dccc08fe7da9b7f923	NA	NA	PRJNA200694	SRP047086	SRR30713559	SRX26314618	Complete dataset includes 240 fastqs (R1/R2) in total from 120 single cells. File (.tar) with all files can be found on the GIAB FTP.
sc-ILMN-1	HG008-T	Bioskryb_ResolveDNA_20230914	AACN5KMM5-JR-PL01-G11-NIST-PL01_SC267_S187_L001_R1_001.fastq.gz	a7433fdfa46cf2909c9d6ced9fb09152	AACN5KMM5-JR-PL01-G11-NIST-PL01_SC267_S187_L001_R2_001.fastq.gz	8ea04eea7a2913cfd3fe31aa115255bb	NA	NA	PRJNA200694	SRP047086	SRR30713560	SRX26314628	Complete dataset includes 240 fastqs (R1/R2) in total from 120 single cells. File (.tar) with all files can be found on the GIAB FTP.
sc-ILMN-1	HG008-T	Bioskryb_ResolveDNA_20230914	AACN5KMM5-JR-PL01-G12-NIST-PL01_SC288_S195_L001_R1_001.fastq.gz	bb945adf68f24a8141d17c154c3525f5	AACN5KMM5-JR-PL01-G12-NIST-PL01_SC288_S195_L001_R2_001.fastq.gz	70fa80ef687d49a7998b7c31835b3054	NA	NA	PRJNA200694	SRP047086	SRR30713561	SRX26314672	Complete dataset includes 240 fastqs (R1/R2) in total from 120 single cells. File (.tar) with all files can be found on the GIAB FTP.
sc-ILMN-1	HG008-T	Bioskryb_ResolveDNA_20230914	AACN5KMM5-JR-PL01-H01-NIST-PL01_SC27_S108_L001_R1_001.fastq.gz	0ca4f3e8ca0c880e34a0051ea95b9b09	AACN5KMM5-JR-PL01-H01-NIST-PL01_SC27_S108_L001_R2_001.fastq.gz	4f787decaf82cb352054bf32068cdfd9	NA	NA	PRJNA200694	SRP047086	SRR30713562	SRX26314630	Complete dataset includes 240 fastqs (R1/R2) in total from 120 single cells. File (.tar) with all files can be found on the GIAB FTP.
sc-ILMN-1	HG008-T	Bioskryb_ResolveDNA_20230914	AACN5KMM5-JR-PL01-H02-NIST-PL01_SC50_S116_L001_R1_001.fastq.gz	14310d5598a851e369aebdd260aec60d	AACN5KMM5-JR-PL01-H02-NIST-PL01_SC50_S116_L001_R2_001.fastq.gz	d185ba1a09a239d349f07f899bb373f0	NA	NA	PRJNA200694	SRP047086	SRR30713563	SRX26314574	Complete dataset includes 240 fastqs (R1/R2) in total from 120 single cells. File (.tar) with all files can be found on the GIAB FTP.
sc-ILMN-1	HG008-T	Bioskryb_ResolveDNA_20230914	AACN5KMM5-JR-PL01-H03-NIST-PL01_SC78_S124_L001_R1_001.fastq.gz	273e23a299f5dba8fa1d4f0597b70bd7	AACN5KMM5-JR-PL01-H03-NIST-PL01_SC78_S124_L001_R2_001.fastq.gz	a7392d8b9ca1c84620be328ca0d91141	NA	NA	PRJNA200694	SRP047086	SRR30713564	SRX26314585	Complete dataset includes 240 fastqs (R1/R2) in total from 120 single cells. File (.tar) with all files can be found on the GIAB FTP.
sc-ILMN-1	HG008-T	Bioskryb_ResolveDNA_20230914	AACN5KMM5-JR-PL01-H04-NIST-PL01_SC92_S132_L001_R1_001.fastq.gz	45ed90084a8d0b7bd4972db823b89f4e	AACN5KMM5-JR-PL01-H04-NIST-PL01_SC92_S132_L001_R2_001.fastq.gz	00799124c52b1c2788d48c8af5ddfb89	NA	NA	PRJNA200694	SRP047086	SRR30713565	SRX26314636	Complete dataset includes 240 fastqs (R1/R2) in total from 120 single cells. File (.tar) with all files can be found on the GIAB FTP.
sc-ILMN-1	HG008-T	Bioskryb_ResolveDNA_20230914	AACN5KMM5-JR-PL01-H05-NIST-PL01_SC110_S140_L001_R1_001.fastq.gz	12a075da2105c9796564a25379779b6c	AACN5KMM5-JR-PL01-H05-NIST-PL01_SC110_S140_L001_R2_001.fastq.gz	25f1c90a67cb6270ed6648609ce7b701	NA	NA	PRJNA200694	SRP047086	SRR30713566	SRX26314485	Complete dataset includes 240 fastqs (R1/R2) in total from 120 single cells. File (.tar) with all files can be found on the GIAB FTP.
sc-ILMN-1	HG008-T	Bioskryb_ResolveDNA_20230914	AACN5KMM5-JR-PL01-H06-NIST-PL01_SC133_S148_L001_R1_001.fastq.gz	135a17124bb27c761f1c6856d3b504d7	AACN5KMM5-JR-PL01-H06-NIST-PL01_SC133_S148_L001_R2_001.fastq.gz	5feafc4525eba1a056667831d3b20082	NA	NA	PRJNA200694	SRP047086	SRR30713567	SRX26314494	Complete dataset includes 240 fastqs (R1/R2) in total from 120 single cells. File (.tar) with all files can be found on the GIAB FTP.
sc-ILMN-1	HG008-T	Bioskryb_ResolveDNA_20230914	AACN5KMM5-JR-PL01-H07-NIST-PL01_SC146_S156_L001_R1_001.fastq.gz	12e2da3b911c6eb7ee262131408f938a	AACN5KMM5-JR-PL01-H07-NIST-PL01_SC146_S156_L001_R2_001.fastq.gz	b45278c7a8d55c54728abd0eb91d010f	NA	NA	PRJNA200694	SRP047086	SRR30713568	SRX26314498	Complete dataset includes 240 fastqs (R1/R2) in total from 120 single cells. File (.tar) with all files can be found on the GIAB FTP.
sc-ILMN-1	HG008-T	Bioskryb_ResolveDNA_20230914	AACN5KMM5-JR-PL01-H08-NIST-PL01_SC170_S164_L001_R1_001.fastq.gz	72903ea39332cee55c7a864890a57600	AACN5KMM5-JR-PL01-H08-NIST-PL01_SC170_S164_L001_R2_001.fastq.gz	10aeee471fd62860cc99055fc0418862	NA	NA	PRJNA200694	SRP047086	SRR30713569	SRX26314559	Complete dataset includes 240 fastqs (R1/R2) in total from 120 single cells. File (.tar) with all files can be found on the GIAB FTP.
sc-ILMN-1	HG008-T	Bioskryb_ResolveDNA_20230914	AACN5KMM5-JR-PL01-H09-NIST-PL01_SC196_S172_L001_R1_001.fastq.gz	471ede9ef4d53f773a15f75714b9f21b	AACN5KMM5-JR-PL01-H09-NIST-PL01_SC196_S172_L001_R2_001.fastq.gz	1c61a9fc2a49e9ab900ac1d20e201ad4	NA	NA	PRJNA200694	SRP047086	SRR30713570	SRX26314566	Complete dataset includes 240 fastqs (R1/R2) in total from 120 single cells. File (.tar) with all files can be found on the GIAB FTP.
sc-ILMN-1	HG008-T	Bioskryb_ResolveDNA_20230914	AACN5KMM5-JR-PL01-H10-NIST-PL01_SC243_S180_L001_R1_001.fastq.gz	6e5deb90a87a105ab9ff259449fcc091	AACN5KMM5-JR-PL01-H10-NIST-PL01_SC243_S180_L001_R2_001.fastq.gz	0d6b46f804646364b703c294870a2b1c	NA	NA	PRJNA200694	SRP047086	SRR30713571	SRX26314619	Complete dataset includes 240 fastqs (R1/R2) in total from 120 single cells. File (.tar) with all files can be found on the GIAB FTP.
sc-ILMN-1	HG008-T	Bioskryb_ResolveDNA_20230914	AACN5KMM5-JR-PL01-H11-NIST-PL01_SC266_S188_L001_R1_001.fastq.gz	cd7ee77903dbd5d5309a447dfa9dfb8a	AACN5KMM5-JR-PL01-H11-NIST-PL01_SC266_S188_L001_R2_001.fastq.gz	be6979222a8961e5046ba8d8c1a6456a	NA	NA	PRJNA200694	SRP047086	SRR30713572	SRX26314627	Complete dataset includes 240 fastqs (R1/R2) in total from 120 single cells. File (.tar) with all files can be found on the GIAB FTP.
sc-ILMN-1	HG008-T	Bioskryb_ResolveDNA_20230914	AACN5KMM5-JR-PL01-H12-NIST-PL01_SC289_S196_L001_R1_001.fastq.gz	7ddcb12d690ddf2731fa34aa7df55d8c	AACN5KMM5-JR-PL01-H12-NIST-PL01_SC289_S196_L001_R2_001.fastq.gz	af8583ef3b2971657a7a2f09c03bc7b1	NA	NA	PRJNA200694	SRP047086	SRR30713573	SRX26314673	Complete dataset includes 240 fastqs (R1/R2) in total from 120 single cells. File (.tar) with all files can be found on the GIAB FTP.
sc-ILMN-1	HG008-T	Bioskryb_ResolveDNA_20230914	AACN5KMM5-JR-PL02-A01-NIST-PL01_SC293_S197_L001_R1_001.fastq.gz	c5e7a2360f23ad32f995acb1c90c0105	AACN5KMM5-JR-PL02-A01-NIST-PL01_SC293_S197_L001_R2_001.fastq.gz	6ef206117882e4f3f3b4403aa0bb2d9d	NA	NA	PRJNA200694	SRP047086	SRR30713486	SRX26314675	Complete dataset includes 240 fastqs (R1/R2) in total from 120 single cells. File (.tar) with all files can be found on the GIAB FTP.
sc-ILMN-1	HG008-T	Bioskryb_ResolveDNA_20230914	AACN5KMM5-JR-PL02-A02-NIST-PL01_SC313_S205_L001_R1_001.fastq.gz	dff1abd90e0220f5851d2e022d7f43f1	AACN5KMM5-JR-PL02-A02-NIST-PL01_SC313_S205_L001_R2_001.fastq.gz	9ccdb4c78a7ad7be97bf4d8c202bd22b	NA	NA	PRJNA200694	SRP047086	SRR30713487	SRX26314508	Complete dataset includes 240 fastqs (R1/R2) in total from 120 single cells. File (.tar) with all files can be found on the GIAB FTP.
sc-ILMN-1	HG008-T	Bioskryb_ResolveDNA_20230914	AACN5KMM5-JR-PL02-A03-NIST-PL01_SC322_S213_L001_R1_001.fastq.gz	3e5a9eed1afe8fb2b7263441c1370b98	AACN5KMM5-JR-PL02-A03-NIST-PL01_SC322_S213_L001_R2_001.fastq.gz	fa7deb5b747e36c08c61e4f807a16273	NA	NA	PRJNA200694	SRP047086	SRR30713488	SRX26314514	Complete dataset includes 240 fastqs (R1/R2) in total from 120 single cells. File (.tar) with all files can be found on the GIAB FTP.
sc-ILMN-1	HG008-T	Bioskryb_ResolveDNA_20230914	AACN5KMM5-JR-PL02-B01-NIST-PL01_SC297_S198_L001_R1_001.fastq.gz	a128b1e28ad2d13287e56066b1967d10	AACN5KMM5-JR-PL02-B01-NIST-PL01_SC297_S198_L001_R2_001.fastq.gz	e2bcfb84e849728fa05ecbbe95bdee61	NA	NA	PRJNA200694	SRP047086	SRR30713489	SRX26314677	Complete dataset includes 240 fastqs (R1/R2) in total from 120 single cells. File (.tar) with all files can be found on the GIAB FTP.
sc-ILMN-1	HG008-T	Bioskryb_ResolveDNA_20230914	AACN5KMM5-JR-PL02-B02-NIST-PL01_SC315_S206_L001_R1_001.fastq.gz	ba6693ad8be8016a5d734b6307b75b27	AACN5KMM5-JR-PL02-B02-NIST-PL01_SC315_S206_L001_R2_001.fastq.gz	8a440c86e117f59d0ac6a4e8c42f44b9	NA	NA	PRJNA200694	SRP047086	SRR30713490	SRX26314509	Complete dataset includes 240 fastqs (R1/R2) in total from 120 single cells. File (.tar) with all files can be found on the GIAB FTP.
sc-ILMN-1	HG008-T	Bioskryb_ResolveDNA_20230914	AACN5KMM5-JR-PL02-B03-NIST-PL01_SC336_S214_L001_R1_001.fastq.gz	34f9f5916ee7e457620c58c2cfef2624	AACN5KMM5-JR-PL02-B03-NIST-PL01_SC336_S214_L001_R2_001.fastq.gz	abf59e5a431847f79fa9bfa32bdfe587	NA	NA	PRJNA200694	SRP047086	SRR30713491	SRX26314518	Complete dataset includes 240 fastqs (R1/R2) in total from 120 single cells. File (.tar) with all files can be found on the GIAB FTP.
sc-ILMN-1	HG008-T	Bioskryb_ResolveDNA_20230914	AACN5KMM5-JR-PL02-C01-NIST-PL01_SC296_S199_L001_R1_001.fastq.gz	2c63c4579bdbfb5e1aa998695566ecc6	AACN5KMM5-JR-PL02-C01-NIST-PL01_SC296_S199_L001_R2_001.fastq.gz	145121948a56ec9b5ae7be3bba83cd45	NA	NA	PRJNA200694	SRP047086	SRR30713492	SRX26314676	Complete dataset includes 240 fastqs (R1/R2) in total from 120 single cells. File (.tar) with all files can be found on the GIAB FTP.
sc-ILMN-1	HG008-T	Bioskryb_ResolveDNA_20230914	AACN5KMM5-JR-PL02-C02-NIST-PL01_SC317_S207_L001_R1_001.fastq.gz	5394a0c99790f20b29a3e795daa9e01c	AACN5KMM5-JR-PL02-C02-NIST-PL01_SC317_S207_L001_R2_001.fastq.gz	16bdf32aadd2d988bb855c9536f86eb9	NA	NA	PRJNA200694	SRP047086	SRR30713493	SRX26314511	Complete dataset includes 240 fastqs (R1/R2) in total from 120 single cells. File (.tar) with all files can be found on the GIAB FTP.
sc-ILMN-1	HG008-T	Bioskryb_ResolveDNA_20230914	AACN5KMM5-JR-PL02-C03-NIST-PL01_SC341_S215_L001_R1_001.fastq.gz	7edd93e2cd5dfa6a6e18a956fec37532	AACN5KMM5-JR-PL02-C03-NIST-PL01_SC341_S215_L001_R2_001.fastq.gz	1c7a514f90c4b0c6831b9f70481e9dc5	NA	NA	PRJNA200694	SRP047086	SRR30713494	SRX26314519	Complete dataset includes 240 fastqs (R1/R2) in total from 120 single cells. File (.tar) with all files can be found on the GIAB FTP.
sc-ILMN-1	HG008-T	Bioskryb_ResolveDNA_20230914	AACN5KMM5-JR-PL02-D01-NIST-PL01_SC298_S200_L001_R1_001.fastq.gz	70903ef57b8d65dbf8edb6f48bd3c1b7	AACN5KMM5-JR-PL02-D01-NIST-PL01_SC298_S200_L001_R2_001.fastq.gz	d8212b0cd210e6c4b313d9ecfdeef1b4	NA	NA	PRJNA200694	SRP047086	SRR30713495	SRX26314678	Complete dataset includes 240 fastqs (R1/R2) in total from 120 single cells. File (.tar) with all files can be found on the GIAB FTP.
sc-ILMN-1	HG008-T	Bioskryb_ResolveDNA_20230914	AACN5KMM5-JR-PL02-D02-NIST-PL01_SC319_S208_L001_R1_001.fastq.gz	c4bd6bb98671fe321c1c939b1fb471b5	AACN5KMM5-JR-PL02-D02-NIST-PL01_SC319_S208_L001_R2_001.fastq.gz	fd0c4a9bf7fd1d18f893b6331c0f8d9e	NA	NA	PRJNA200694	SRP047086	SRR30713496	SRX26314512	Complete dataset includes 240 fastqs (R1/R2) in total from 120 single cells. File (.tar) with all files can be found on the GIAB FTP.
sc-ILMN-1	HG008-T	Bioskryb_ResolveDNA_20230914	AACN5KMM5-JR-PL02-D03-NIST-PL01_SC345_S216_L001_R1_001.fastq.gz	8a4153c566e177c9371ba9382b0fec4a	AACN5KMM5-JR-PL02-D03-NIST-PL01_SC345_S216_L001_R2_001.fastq.gz	3ee81d5d6a859af60418a0a614cf1754	NA	NA	PRJNA200694	SRP047086	SRR30713497	SRX26314521	Complete dataset includes 240 fastqs (R1/R2) in total from 120 single cells. File (.tar) with all files can be found on the GIAB FTP.
sc-ILMN-1	HG008-T	Bioskryb_ResolveDNA_20230914	AACN5KMM5-JR-PL02-E01-NIST-PL01_SC304_S201_L001_R1_001.fastq.gz	c77f55d06c9f428e571bfef4579f09a9	AACN5KMM5-JR-PL02-E01-NIST-PL01_SC304_S201_L001_R2_001.fastq.gz	716077f2995517c697a3f4fb6e2393a7	NA	NA	PRJNA200694	SRP047086	SRR30713498	SRX26314679	Complete dataset includes 240 fastqs (R1/R2) in total from 120 single cells. File (.tar) with all files can be found on the GIAB FTP.
sc-ILMN-1	HG008-T	Bioskryb_ResolveDNA_20230914	AACN5KMM5-JR-PL02-E02-NIST-PL01_SC316_S209_L001_R1_001.fastq.gz	ab5a7948c499a8dcd4574d7a56a27fe6	AACN5KMM5-JR-PL02-E02-NIST-PL01_SC316_S209_L001_R2_001.fastq.gz	aa5e4bee474e5c74e5d2a396830c6aec	NA	NA	PRJNA200694	SRP047086	SRR30713499	SRX26314510	Complete dataset includes 240 fastqs (R1/R2) in total from 120 single cells. File (.tar) with all files can be found on the GIAB FTP.
sc-ILMN-1	HG008-T	Bioskryb_ResolveDNA_20230914	AACN5KMM5-JR-PL02-E03-NIST-PL01_SC344_S217_L001_R1_001.fastq.gz	88e4d0ce1314000d17d15fa5315d704a	AACN5KMM5-JR-PL02-E03-NIST-PL01_SC344_S217_L001_R2_001.fastq.gz	558f4e11570a8af222ff24b5324ee118	NA	NA	PRJNA200694	SRP047086	SRR30713500	SRX26314520	Complete dataset includes 240 fastqs (R1/R2) in total from 120 single cells. File (.tar) with all files can be found on the GIAB FTP.
sc-ILMN-1	HG008-T	Bioskryb_ResolveDNA_20230914	AACN5KMM5-JR-PL02-F01-NIST-PL01_SC305_S202_L001_R1_001.fastq.gz	1ab9a050b4829ae9ecef4a40564ef942	AACN5KMM5-JR-PL02-F01-NIST-PL01_SC305_S202_L001_R2_001.fastq.gz	10a8ce1ff5ea730d65fe0119666e7562	NA	NA	PRJNA200694	SRP047086	SRR30713501	SRX26314680	Complete dataset includes 240 fastqs (R1/R2) in total from 120 single cells. File (.tar) with all files can be found on the GIAB FTP.
sc-ILMN-1	HG008-T	Bioskryb_ResolveDNA_20230914	AACN5KMM5-JR-PL02-F02-NIST-PL01_SC321_S210_L001_R1_001.fastq.gz	79ef2ed593252ff51a351d6a0223ac79	AACN5KMM5-JR-PL02-F02-NIST-PL01_SC321_S210_L001_R2_001.fastq.gz	462e14ffada88367bad176ebbbbd4dff	NA	NA	PRJNA200694	SRP047086	SRR30713502	SRX26314513	Complete dataset includes 240 fastqs (R1/R2) in total from 120 single cells. File (.tar) with all files can be found on the GIAB FTP.
sc-ILMN-1	HG008-T	Bioskryb_ResolveDNA_20230914	AACN5KMM5-JR-PL02-F03-NIST-PL01_SC361_S218_L001_R1_001.fastq.gz	0c420bb6609777d61d125360d652a192	AACN5KMM5-JR-PL02-F03-NIST-PL01_SC361_S218_L001_R2_001.fastq.gz	b719f1f60b9436d73099a0d4f3ff0330	NA	NA	PRJNA200694	SRP047086	SRR30713503	SRX26314522	Complete dataset includes 240 fastqs (R1/R2) in total from 120 single cells. File (.tar) with all files can be found on the GIAB FTP.
sc-ILMN-1	HG008-T	Bioskryb_ResolveDNA_20230914	AACN5KMM5-JR-PL02-G01-NIST-PL01_SC307_S203_L001_R1_001.fastq.gz	1a4356f03bbad61aedad6d2bffff4f69	AACN5KMM5-JR-PL02-G01-NIST-PL01_SC307_S203_L001_R2_001.fastq.gz	1d9d2237ef50e2a15cee3f225ee23e85	NA	NA	PRJNA200694	SRP047086	SRR30713504	SRX26314681	Complete dataset includes 240 fastqs (R1/R2) in total from 120 single cells. File (.tar) with all files can be found on the GIAB FTP.
sc-ILMN-1	HG008-T	Bioskryb_ResolveDNA_20230914	AACN5KMM5-JR-PL02-G02-NIST-PL01_SC323_S211_L001_R1_001.fastq.gz	9e11587372b6fe5e324d0c256fa25182	AACN5KMM5-JR-PL02-G02-NIST-PL01_SC323_S211_L001_R2_001.fastq.gz	7023577a77f64fb085368ac53e6d370a	NA	NA	PRJNA200694	SRP047086	SRR30713505	SRX26314515	Complete dataset includes 240 fastqs (R1/R2) in total from 120 single cells. File (.tar) with all files can be found on the GIAB FTP.
sc-ILMN-1	HG008-T	Bioskryb_ResolveDNA_20230914	AACN5KMM5-JR-PL02-G03-NIST-PL01_SC362_S219_L001_R1_001.fastq.gz	b9205c55df433286068cde1d57d7506d	AACN5KMM5-JR-PL02-G03-NIST-PL01_SC362_S219_L001_R2_001.fastq.gz	3f4deca7e234972051a294c212972fe4	NA	NA	PRJNA200694	SRP047086	SRR30713506	SRX26314523	Complete dataset includes 240 fastqs (R1/R2) in total from 120 single cells. File (.tar) with all files can be found on the GIAB FTP.
sc-ILMN-1	HG008-T	Bioskryb_ResolveDNA_20230914	AACN5KMM5-JR-PL02-H01-NIST-PL01_SC309_S204_L001_R1_001.fastq.gz	00a6b1c887e108f08cf986022b83354b	AACN5KMM5-JR-PL02-H01-NIST-PL01_SC309_S204_L001_R2_001.fastq.gz	18cebd9ef1c0f814a49815d90e323eb1	NA	NA	PRJNA200694	SRP047086	SRR30713507	SRX26314682	Complete dataset includes 240 fastqs (R1/R2) in total from 120 single cells. File (.tar) with all files can be found on the GIAB FTP.
sc-ILMN-1	HG008-T	Bioskryb_ResolveDNA_20230914	AACN5KMM5-JR-PL02-H02-NIST-PL01_SC335_S212_L001_R1_001.fastq.gz	0ba265615fddb762b8f00a261ceea2aa	AACN5KMM5-JR-PL02-H02-NIST-PL01_SC335_S212_L001_R2_001.fastq.gz	c79deed8ef9193949b3588cd6103d2de	NA	NA	PRJNA200694	SRP047086	SRR30713508	SRX26314517	Complete dataset includes 240 fastqs (R1/R2) in total from 120 single cells. File (.tar) with all files can be found on the GIAB FTP.
sc-ILMN-1	HG008-T	Bioskryb_ResolveDNA_20230914	AACN5KMM5-JR-PL02-H03-NIST-PL01_SC368_S220_L001_R1_001.fastq.gz	7c365f75a94decf63cff9066aa6bcda2	AACN5KMM5-JR-PL02-H03-NIST-PL01_SC368_S220_L001_R2_001.fastq.gz	0a61d41ccc7744d220dd6ee869cfd5c9	NA	NA	PRJNA200694	SRP047086	SRR30713509	SRX26314572	Complete dataset includes 240 fastqs (R1/R2) in total from 120 single cells. File (.tar) with all files can be found on the GIAB FTP.
sc-Ultima-1	HG008-T	HG008-T_bioskryb-libraries-UG100	037104-NIST-PL01-SC52-Z0017-CACGTGGCACATGAT.cram	6c536687b3e9814f0d29f0f042f301c0	037104-NIST-PL01-SC52-Z0017-CACGTGGCACATGAT.cram.crai	a49f2807941391922fb71d9aec78b939	NA	NA	PRJNA200694	SRP047086	SRR30784673	SRX26314666	Complete dataset includes 238 GRCh38 aligned crams/crai in total from 119 single cells. File (.tsv) with S3 links to data can be found on the GIAB FTP.
sc-Ultima-1	HG008-T	HG008-T_bioskryb-libraries-UG100	037104-NIST-PL01-SC54-Z0018-CATGCGTCCTGTGAT.cram	b9b1b796189023b05a10d7cf26074a33	037104-NIST-PL01-SC54-Z0018-CATGCGTCCTGTGAT.cram.crai	f5d09d445dd9454545ea581ea534c911	NA	NA	PRJNA200694	SRP047086	SRR30784674	SRX26314708	Complete dataset includes 238 GRCh38 aligned crams/crai in total from 119 single cells. File (.tsv) with S3 links to data can be found on the GIAB FTP.
sc-Ultima-1	HG008-T	HG008-T_bioskryb-libraries-UG100	037104-NIST-PL01-SC66-Z0022-CGGAGTGCATGCATGAT.cram	c03c634c07c2e6a3d6393beb242241d5	037104-NIST-PL01-SC66-Z0022-CGGAGTGCATGCATGAT.cram.crai	6ec22c9a32b092fe887b5a86b4ba1e8c	NA	NA	PRJNA200694	SRP047086	SRR30784675	SRX26314712	Complete dataset includes 238 GRCh38 aligned crams/crai in total from 119 single cells. File (.tsv) with S3 links to data can be found on the GIAB FTP.
sc-Ultima-1	HG008-T	HG008-T_bioskryb-libraries-UG100	037104-NIST-PL01-SC67-Z0020-CTACATTGCACAGAT.cram	e43e193c479b630163be2a43eb53aa27	037104-NIST-PL01-SC67-Z0020-CTACATTGCACAGAT.cram.crai	e4ce45d249467bbdf6b3c516d6d47386	NA	NA	PRJNA200694	SRP047086	SRR30784676	SRX26314713	Complete dataset includes 238 GRCh38 aligned crams/crai in total from 119 single cells. File (.tsv) with S3 links to data can be found on the GIAB FTP.
sc-Ultima-1	HG008-T	HG008-T_bioskryb-libraries-UG100	037104-NIST-PL01-SC74-Z0023-CATGGAGATACTGAT.cram	89da770b0b71efe9246d67ac07a33efc	037104-NIST-PL01-SC74-Z0023-CATGGAGATACTGAT.cram.crai	5d0a2fb2d30f7b110c52e79963cb4c0d	NA	NA	PRJNA200694	SRP047086	SRR30784677	SRX26314714	Complete dataset includes 238 GRCh38 aligned crams/crai in total from 119 single cells. File (.tsv) with S3 links to data can be found on the GIAB FTP.
sc-Ultima-1	HG008-T	HG008-T_bioskryb-libraries-UG100	037104-NIST-PL01-SC78-Z0024-CTGAGCCTGTCAGAT.cram	e5887b81830929b2f2f760a682291c5c	037104-NIST-PL01-SC78-Z0024-CTGAGCCTGTCAGAT.cram.crai	18288a9459b85fa3d8a7e805087f3d28	NA	NA	PRJNA200694	SRP047086	SRR30784678	SRX26314548	Complete dataset includes 238 GRCh38 aligned crams/crai in total from 119 single cells. File (.tsv) with S3 links to data can be found on the GIAB FTP.
sc-Ultima-1	HG008-T	HG008-T_bioskryb-libraries-UG100	037104-NIST-PL01-SC79-Z0021-CATAGCGAGCCAGAT.cram	953ec995fd09431c91aa7ad4bdf5bfa2	037104-NIST-PL01-SC79-Z0021-CATAGCGAGCCAGAT.cram.crai	c8cd3efe62371295587cad479ef3038c	NA	NA	PRJNA200694	SRP047086	SRR30784679	SRX26314549	Complete dataset includes 238 GRCh38 aligned crams/crai in total from 119 single cells. File (.tsv) with S3 links to data can be found on the GIAB FTP.
sc-Ultima-1	HG008-T	HG008-T_bioskryb-libraries-UG100	037104-NIST-PL01-SC81-Z0025-CTCGAGATTGATGAT.cram	0bf394638dd3a7941d5f858e3f1da8bf	037104-NIST-PL01-SC81-Z0025-CTCGAGATTGATGAT.cram.crai	887c49ab36e1a65525c601317d19b17d	NA	NA	PRJNA200694	SRP047086	SRR30784680	SRX26314550	Complete dataset includes 238 GRCh38 aligned crams/crai in total from 119 single cells. File (.tsv) with S3 links to data can be found on the GIAB FTP.
sc-Ultima-1	HG008-T	HG008-T_bioskryb-libraries-UG100	037104-NIST-PL01-SC83-Z0026-CATCCATCTCATCTGAT.cram	0935169c5d5bcba4c5a333fa0218c1eb	037104-NIST-PL01-SC83-Z0026-CATCCATCTCATCTGAT.cram.crai	f39517cce668f1c10f7aad37465d49b2	NA	NA	PRJNA200694	SRP047086	SRR30784681	SRX26314551	Complete dataset includes 238 GRCh38 aligned crams/crai in total from 119 single cells. File (.tsv) with S3 links to data can be found on the GIAB FTP.
sc-Ultima-1	HG008-T	HG008-T_bioskryb-libraries-UG100	037104-NIST-PL01-SC84-Z0029-CATATAGCAGGAGAT.cram	ca26cc7afa32a7407a9b7296634e6512	037104-NIST-PL01-SC84-Z0029-CATATAGCAGGAGAT.cram.crai	7a0c301c116cffbbfd04ee2636d40a0d	NA	NA	PRJNA200694	SRP047086	SRR30784682	SRX26314552	Complete dataset includes 238 GRCh38 aligned crams/crai in total from 119 single cells. File (.tsv) with S3 links to data can be found on the GIAB FTP.
sc-Ultima-1	HG008-T	HG008-T_bioskryb-libraries-UG100	037104-NIST-PL01-SC85-Z0027-CACTGTCAGCCAGAT.cram	415eea9f5f219f65068b4b3245b0da8c	037104-NIST-PL01-SC85-Z0027-CACTGTCAGCCAGAT.cram.crai	2c0ef6e2208f3810870080bb7d157744	NA	NA	PRJNA200694	SRP047086	SRR30784683	SRX26314553	Complete dataset includes 238 GRCh38 aligned crams/crai in total from 119 single cells. File (.tsv) with S3 links to data can be found on the GIAB FTP.
sc-Ultima-1	HG008-T	HG008-T_bioskryb-libraries-UG100	037104-NIST-PL01-SC86-Z0030-CATGTCTAAGATGAT.cram	b8604146c361617cf8cec02a0eca3be8	037104-NIST-PL01-SC86-Z0030-CATGTCTAAGATGAT.cram.crai	283e720cc2745b81bb80f41609ffe3b9	NA	NA	PRJNA200694	SRP047086	SRR30784684	SRX26314554	Complete dataset includes 238 GRCh38 aligned crams/crai in total from 119 single cells. File (.tsv) with S3 links to data can be found on the GIAB FTP.
sc-Ultima-1	HG008-T	HG008-T_bioskryb-libraries-UG100	037104-NIST-PL01-SC88-Z0031-CATCGCAGCTGAATGAT.cram	0b24f9e56434cc65ddd4beb42e77dc3b	037104-NIST-PL01-SC88-Z0031-CATCGCAGCTGAATGAT.cram.crai	4a79c1ec772b4d65c63283092b6dbcb2	NA	NA	PRJNA200694	SRP047086	SRR30784685	SRX26314555	Complete dataset includes 238 GRCh38 aligned crams/crai in total from 119 single cells. File (.tsv) with S3 links to data can be found on the GIAB FTP.
sc-Ultima-1	HG008-T	HG008-T_bioskryb-libraries-UG100	037104-NIST-PL01-SC92-Z0032-CTCTGTATTGCAGAT.cram	acd31cf967bc5abc5eff856cc89909e1	037104-NIST-PL01-SC92-Z0032-CTCTGTATTGCAGAT.cram.crai	6da87fcac8b9e04fc1fe231cd3b00d89	NA	NA	PRJNA200694	SRP047086	SRR30784686	SRX26314612	Complete dataset includes 238 GRCh38 aligned crams/crai in total from 119 single cells. File (.tsv) with S3 links to data can be found on the GIAB FTP.
sc-Ultima-1	HG008-T	HG008-T_bioskryb-libraries-UG100	037104-NIST-PL01-SC95-Z0028-CAGACTTGCTGCGAT.cram	79f2acce9748e5ef095bbb38101d8a11	037104-NIST-PL01-SC95-Z0028-CAGACTTGCTGCGAT.cram.crai	638f1ad1ca312ba01c33856e2daaa5c1	NA	NA	PRJNA200694	SRP047086	SRR30784687	SRX26314613	Complete dataset includes 238 GRCh38 aligned crams/crai in total from 119 single cells. File (.tsv) with S3 links to data can be found on the GIAB FTP.
sc-Ultima-1	HG008-T	HG008-T_bioskryb-libraries-UG100	037105-NIST-PL01-SC100-Z0036-CAGAAGCTGCATGAGAT.cram	7d5a579cb7e4764ced69d49af858b6fc	037105-NIST-PL01-SC100-Z0036-CAGAAGCTGCATGAGAT.cram.crai	28e1e92aec33892f9688e8ab468433ca	NA	NA	PRJNA200694	SRP047086	SRR30784688	SRX26314642	Complete dataset includes 238 GRCh38 aligned crams/crai in total from 119 single cells. File (.tsv) with S3 links to data can be found on the GIAB FTP.
sc-Ultima-1	HG008-T	HG008-T_bioskryb-libraries-UG100	037105-NIST-PL01-SC101-Z0034-CTGTGAATATGCGAT.cram	20e303e4d70341e2e0a448d2785be7aa	037105-NIST-PL01-SC101-Z0034-CTGTGAATATGCGAT.cram.crai	475bd1956a32599617997ac48944cf95	NA	NA	PRJNA200694	SRP047086	SRR30784689	SRX26314683	Complete dataset includes 238 GRCh38 aligned crams/crai in total from 119 single cells. File (.tsv) with S3 links to data can be found on the GIAB FTP.
sc-Ultima-1	HG008-T	HG008-T_bioskryb-libraries-UG100	037105-NIST-PL01-SC103-Z0035-CTGAATGATCTCGAT.cram	7169a489c27320d2158dc5b2be680515	037105-NIST-PL01-SC103-Z0035-CTGAATGATCTCGAT.cram.crai	b8623465746433e461c5183218fdedc6	NA	NA	PRJNA200694	SRP047086	SRR30784690	SRX26314684	Complete dataset includes 238 GRCh38 aligned crams/crai in total from 119 single cells. File (.tsv) with S3 links to data can be found on the GIAB FTP.
sc-Ultima-1	HG008-T	HG008-T_bioskryb-libraries-UG100	037105-NIST-PL01-SC104-Z0037-CTAGATTGCGCAGAT.cram	55a921ade9b44b4be7e1ef4f5141d9c0	037105-NIST-PL01-SC104-Z0037-CTAGATTGCGCAGAT.cram.crai	645caa015e761d28f1438f588d297b81	NA	NA	PRJNA200694	SRP047086	SRR30784691	SRX26314685	Complete dataset includes 238 GRCh38 aligned crams/crai in total from 119 single cells. File (.tsv) with S3 links to data can be found on the GIAB FTP.
sc-Ultima-1	HG008-T	HG008-T_bioskryb-libraries-UG100	037105-NIST-PL01-SC106-Z0038-CGCATCCTCACAGAT.cram	8e1a8bd901f8bb82891990b864ea747f	037105-NIST-PL01-SC106-Z0038-CGCATCCTCACAGAT.cram.crai	afaf030b4d844fb4a88e5fdaae366ace	NA	NA	PRJNA200694	SRP047086	SRR30784692	SRX26314686	Complete dataset includes 238 GRCh38 aligned crams/crai in total from 119 single cells. File (.tsv) with S3 links to data can be found on the GIAB FTP.
sc-Ultima-1	HG008-T	HG008-T_bioskryb-libraries-UG100	037105-NIST-PL01-SC108-Z0039-CACAACATATCAGAT.cram	2ca0e5caa480ca8a4c5713aa77f2108e	037105-NIST-PL01-SC108-Z0039-CACAACATATCAGAT.cram.crai	49afd7b359dae570b02d70a5ff8b55da	NA	NA	PRJNA200694	SRP047086	SRR30784693	SRX26314687	Complete dataset includes 238 GRCh38 aligned crams/crai in total from 119 single cells. File (.tsv) with S3 links to data can be found on the GIAB FTP.
sc-Ultima-1	HG008-T	HG008-T_bioskryb-libraries-UG100	037105-NIST-PL01-SC110-Z0040-CATCCTGCATCGCAGAT.cram	5d04d2ef1fd98b6b7ee9fc05818c954c	037105-NIST-PL01-SC110-Z0040-CATCCTGCATCGCAGAT.cram.crai	5c4dbae1046ff9754e2f8611f14f76ef	NA	NA	PRJNA200694	SRP047086	SRR30784694	SRX26314688	Complete dataset includes 238 GRCh38 aligned crams/crai in total from 119 single cells. File (.tsv) with S3 links to data can be found on the GIAB FTP.
sc-Ultima-1	HG008-T	HG008-T_bioskryb-libraries-UG100	037105-NIST-PL01-SC116-Z0044-CAATGTGTGCTAGAT.cram	d0db427d1c6ddd4c78d08f97f190ed67	037105-NIST-PL01-SC116-Z0044-CAATGTGTGCTAGAT.cram.crai	fd8b08feb265bb96324aa411b8c0ff48	NA	NA	PRJNA200694	SRP047086	SRR30784695	SRX26314689	Complete dataset includes 238 GRCh38 aligned crams/crai in total from 119 single cells. File (.tsv) with S3 links to data can be found on the GIAB FTP.
sc-Ultima-1	HG008-T	HG008-T_bioskryb-libraries-UG100	037105-NIST-PL01-SC117-Z0041-CACATCAGCTCAATGAT.cram	df96971d3f62c43cc503dc195f003e0e	037105-NIST-PL01-SC117-Z0041-CACATCAGCTCAATGAT.cram.crai	704d57cb0f20d1be93ec3276ed7b3a68	NA	NA	PRJNA200694	SRP047086	SRR30784696	SRX26314690	Complete dataset includes 238 GRCh38 aligned crams/crai in total from 119 single cells. File (.tsv) with S3 links to data can be found on the GIAB FTP.
sc-Ultima-1	HG008-T	HG008-T_bioskryb-libraries-UG100	037105-NIST-PL01-SC118-Z0045-CTCAGCCTCATGCTGAT.cram	af3262789e0bfe0e2569566b88fb9ac8	037105-NIST-PL01-SC118-Z0045-CTCAGCCTCATGCTGAT.cram.crai	ec330e9975473913676318da7163653e	NA	NA	PRJNA200694	SRP047086	SRR30784697	SRX26314524	Complete dataset includes 238 GRCh38 aligned crams/crai in total from 119 single cells. File (.tsv) with S3 links to data can be found on the GIAB FTP.
sc-Ultima-1	HG008-T	HG008-T_bioskryb-libraries-UG100	037105-NIST-PL01-SC119-Z0042-CATGCATATAATGCGAT.cram	b461bc224761727780db334244015ca8	037105-NIST-PL01-SC119-Z0042-CATGCATATAATGCGAT.cram.crai	d28071bca991a9582e57a746bca9f2d6	NA	NA	PRJNA200694	SRP047086	SRR30784698	SRX26314525	Complete dataset includes 238 GRCh38 aligned crams/crai in total from 119 single cells. File (.tsv) with S3 links to data can be found on the GIAB FTP.
sc-Ultima-1	HG008-T	HG008-T_bioskryb-libraries-UG100	037105-NIST-PL01-SC122-Z0046-CTCTCGCATGCAATGAT.cram	c0575ceabb466723273b257d9b7f1f44	037105-NIST-PL01-SC122-Z0046-CTCTCGCATGCAATGAT.cram.crai	e87983e8cfc26e0e462a659179a88d53	NA	NA	PRJNA200694	SRP047086	SRR30784699	SRX26314527	Complete dataset includes 238 GRCh38 aligned crams/crai in total from 119 single cells. File (.tsv) with S3 links to data can be found on the GIAB FTP.
sc-Ultima-1	HG008-T	HG008-T_bioskryb-libraries-UG100	037105-NIST-PL01-SC123-Z0043-CTCAATGCATCAGCGAT.cram	f73dd03abeaa8aa79885cf3e2fbaffc8	037105-NIST-PL01-SC123-Z0043-CTCAATGCATCAGCGAT.cram.crai	613d8ce804aaa0c27911261336a97552	NA	NA	PRJNA200694	SRP047086	SRR30784700	SRX26314528	Complete dataset includes 238 GRCh38 aligned crams/crai in total from 119 single cells. File (.tsv) with S3 links to data can be found on the GIAB FTP.
sc-Ultima-1	HG008-T	HG008-T_bioskryb-libraries-UG100	037105-NIST-PL01-SC129-Z0047-CTAGCAGCCAGCGAT.cram	f17c7570f3613a4c07a62340b03a5eb8	037105-NIST-PL01-SC129-Z0047-CTAGCAGCCAGCGAT.cram.crai	019f35f35e1955465300f5764f126729	NA	NA	PRJNA200694	SRP047086	SRR30784701	SRX26314529	Complete dataset includes 238 GRCh38 aligned crams/crai in total from 119 single cells. File (.tsv) with S3 links to data can be found on the GIAB FTP.
sc-Ultima-1	HG008-T	HG008-T_bioskryb-libraries-UG100	037105-NIST-PL01-SC133-Z0048-CTGCCAGACTGTGAT.cram	f227d83a061a08dccae356529890862c	037105-NIST-PL01-SC133-Z0048-CTGCCAGACTGTGAT.cram.crai	b9556ebdcbf310ce9c2269f52dd850d7	NA	NA	PRJNA200694	SRP047086	SRR30784702	SRX26314530	Complete dataset includes 238 GRCh38 aligned crams/crai in total from 119 single cells. File (.tsv) with S3 links to data can be found on the GIAB FTP.
sc-Ultima-1	HG008-T	HG008-T_bioskryb-libraries-UG100	037105-NIST-PL01-SC97-Z0033-CATCATCGATTCGAT.cram	cbcbdffd028444931ea5d79f503e17a8	037105-NIST-PL01-SC97-Z0033-CATCATCGATTCGAT.cram.crai	995abc264a4339dfaafd1f9ae15aa659	NA	NA	PRJNA200694	SRP047086	SRR30784703	SRX26314614	Complete dataset includes 238 GRCh38 aligned crams/crai in total from 119 single cells. File (.tsv) with S3 links to data can be found on the GIAB FTP.
sc-Ultima-1	HG008-T	HG008-T_bioskryb-libraries-UG100	037113-NIST-PL01-SC01-Z0001-CAGCTCGAATGCGAT.cram	21f670b5279c564ee025f47388677456	037113-NIST-PL01-SC01-Z0001-CAGCTCGAATGCGAT.cram.crai	34c949cef483acb672a9a7a21b54a0f2	NA	NA	PRJNA200694	SRP047086	SRR30784704	SRX26314639	Complete dataset includes 238 GRCh38 aligned crams/crai in total from 119 single cells. File (.tsv) with S3 links to data can be found on the GIAB FTP.
sc-Ultima-1	HG008-T	HG008-T_bioskryb-libraries-UG100	037113-NIST-PL01-SC02-Z0004-CTGTGTAGGCATGAT.cram	6fd15a13b38d78dc34de6c35f81b20ba	037113-NIST-PL01-SC02-Z0004-CTGTGTAGGCATGAT.cram.crai	359dbeec77f0c05b08b88ce09517d017	NA	NA	PRJNA200694	SRP047086	SRR30784705	SRX26314640	Complete dataset includes 238 GRCh38 aligned crams/crai in total from 119 single cells. File (.tsv) with S3 links to data can be found on the GIAB FTP.
sc-Ultima-1	HG008-T	HG008-T_bioskryb-libraries-UG100	037113-NIST-PL01-SC03-Z0002-CATGTGCAGCCATCGAT.cram	fecd5b89bfc1c35e8a5dcdbb3077e037	037113-NIST-PL01-SC03-Z0002-CATGTGCAGCCATCGAT.cram.crai	5a82585fd2bbeb0ab0e4f88761b02a4f	NA	NA	PRJNA200694	SRP047086	SRR30784706	SRX26314641	Complete dataset includes 238 GRCh38 aligned crams/crai in total from 119 single cells. File (.tsv) with S3 links to data can be found on the GIAB FTP.
sc-Ultima-1	HG008-T	HG008-T_bioskryb-libraries-UG100	037113-NIST-PL01-SC12-Z0005-CATGTATCCTCTGAT.cram	54fb90feda01635ebd9b93cda7ee36e7	037113-NIST-PL01-SC12-Z0005-CATGTATCCTCTGAT.cram.crai	3a5c8e725495d69f08c74434b79f9a70	NA	NA	PRJNA200694	SRP047086	SRR30784707	SRX26314526	Complete dataset includes 238 GRCh38 aligned crams/crai in total from 119 single cells. File (.tsv) with S3 links to data can be found on the GIAB FTP.
sc-Ultima-1	HG008-T	HG008-T_bioskryb-libraries-UG100	037113-NIST-PL01-SC15-Z0003-CATCACACATGAATGAT.cram	1a45fa2275b610f0495d2bd1c3464f5e	037113-NIST-PL01-SC15-Z0003-CATCACACATGAATGAT.cram.crai	23dc53b75369e8b9e8f47fe133e6b4b7	NA	NA	PRJNA200694	SRP047086	SRR30784708	SRX26314592	Complete dataset includes 238 GRCh38 aligned crams/crai in total from 119 single cells. File (.tsv) with S3 links to data can be found on the GIAB FTP.
sc-Ultima-1	HG008-T	HG008-T_bioskryb-libraries-UG100	037113-NIST-PL01-SC23-Z0006-CATATAGCCTATGAT.cram	357535d01870d5bbd0eb3da1b96bfbeb	037113-NIST-PL01-SC23-Z0006-CATATAGCCTATGAT.cram.crai	831b26dc3ada45e9b1398d9e9d666d46	NA	NA	PRJNA200694	SRP047086	SRR30784709	SRX26314538	Complete dataset includes 238 GRCh38 aligned crams/crai in total from 119 single cells. File (.tsv) with S3 links to data can be found on the GIAB FTP.
sc-Ultima-1	HG008-T	HG008-T_bioskryb-libraries-UG100	037113-NIST-PL01-SC25-Z0007-CGATTCATGCTCGAT.cram	8c6883c26cf191150802bd3014541bd0	037113-NIST-PL01-SC25-Z0007-CGATTCATGCTCGAT.cram.crai	e336bd32d1d1ea4b3b243a87161a31e0	NA	NA	PRJNA200694	SRP047086	SRR30784710	SRX26314599	Complete dataset includes 238 GRCh38 aligned crams/crai in total from 119 single cells. File (.tsv) with S3 links to data can be found on the GIAB FTP.
sc-Ultima-1	HG008-T	HG008-T_bioskryb-libraries-UG100	037113-NIST-PL01-SC27-Z0008-CACATCCTGCATGTGAT.cram	d72e714681e5d485c0b112d7f005a871	037113-NIST-PL01-SC27-Z0008-CACATCCTGCATGTGAT.cram.crai	b459f884f5b3620bdb24884a47b0d886	NA	NA	PRJNA200694	SRP047086	SRR30784711	SRX26314654	Complete dataset includes 238 GRCh38 aligned crams/crai in total from 119 single cells. File (.tsv) with S3 links to data can be found on the GIAB FTP.
sc-Ultima-1	HG008-T	HG008-T_bioskryb-libraries-UG100	037113-NIST-PL01-SC29-Z0009-CGCGCATCCTGCATGAT.cram	b39fa649e4f4ad55fbfa191dc1c87208	037113-NIST-PL01-SC29-Z0009-CGCGCATCCTGCATGAT.cram.crai	d2151928b6e6c6ccd6013e46b0364311	NA	NA	PRJNA200694	SRP047086	SRR30784712	SRX26314702	Complete dataset includes 238 GRCh38 aligned crams/crai in total from 119 single cells. File (.tsv) with S3 links to data can be found on the GIAB FTP.
sc-Ultima-1	HG008-T	HG008-T_bioskryb-libraries-UG100	037113-NIST-PL01-SC33-Z0010-CACTGCACGAATGAT.cram	e06406bdb62e0739c91a8cb186dc0aea	037113-NIST-PL01-SC33-Z0010-CACTGCACGAATGAT.cram.crai	8311c27c40c533a505b00df378d36a70	NA	NA	PRJNA200694	SRP047086	SRR30784713	SRX26314608	Complete dataset includes 238 GRCh38 aligned crams/crai in total from 119 single cells. File (.tsv) with S3 links to data can be found on the GIAB FTP.
sc-Ultima-1	HG008-T	HG008-T_bioskryb-libraries-UG100	037113-NIST-PL01-SC47-Z0011-CACGCACTGCCAGAT.cram	de77f35bfd0d327b602178bab25a4487	037113-NIST-PL01-SC47-Z0011-CACGCACTGCCAGAT.cram.crai	f6c12ad48d4e3a3bd425170fd6515ed1	NA	NA	PRJNA200694	SRP047086	SRR30784714	SRX26314664	Complete dataset includes 238 GRCh38 aligned crams/crai in total from 119 single cells. File (.tsv) with S3 links to data can be found on the GIAB FTP.
sc-Ultima-1	HG008-T	HG008-T_bioskryb-libraries-UG100	037113-NIST-PL01-SC50-Z0016-CATCCTGTGCGCATGAT.cram	48c0c19a1a0a03a19edfc88c47067b9a	037113-NIST-PL01-SC50-Z0016-CATCCTGTGCGCATGAT.cram.crai	7c24f31b94160660faa5cbf0d1f22486	NA	NA	PRJNA200694	SRP047086	SRR30784715	SRX26314665	Complete dataset includes 238 GRCh38 aligned crams/crai in total from 119 single cells. File (.tsv) with S3 links to data can be found on the GIAB FTP.
sc-Ultima-1	HG008-T	HG008-T_bioskryb-libraries-UG100	037113-NIST-PL01-SC53-Z0012-CTGCCATAGCACGAT.cram	af5e3fe56f0dee349346a982819a146c	037113-NIST-PL01-SC53-Z0012-CTGCCATAGCACGAT.cram.crai	3deebb08060cb33af05966f29a89c97b	NA	NA	PRJNA200694	SRP047086	SRR30784716	SRX26314707	Complete dataset includes 238 GRCh38 aligned crams/crai in total from 119 single cells. File (.tsv) with S3 links to data can be found on the GIAB FTP.
sc-Ultima-1	HG008-T	HG008-T_bioskryb-libraries-UG100	037113-NIST-PL01-SC57-Z0013-CAGTTGTGCTGTGAT.cram	63645eb21ee9f2ec9ff6e7c8a3d4adfe	037113-NIST-PL01-SC57-Z0013-CAGTTGTGCTGTGAT.cram.crai	4d58275cc7753af3e0e399aed1329a74	NA	NA	PRJNA200694	SRP047086	SRR30784717	SRX26314709	Complete dataset includes 238 GRCh38 aligned crams/crai in total from 119 single cells. File (.tsv) with S3 links to data can be found on the GIAB FTP.
sc-Ultima-1	HG008-T	HG008-T_bioskryb-libraries-UG100	037113-NIST-PL01-SC59-Z0014-CATGGCGCGATCATGAT.cram	86f1f4e13944792205552b5042469d02	037113-NIST-PL01-SC59-Z0014-CATGGCGCGATCATGAT.cram.crai	70958d7f81a467daa28dea8fa6c0f10a	NA	NA	PRJNA200694	SRP047086	SRR30784718	SRX26314710	Complete dataset includes 238 GRCh38 aligned crams/crai in total from 119 single cells. File (.tsv) with S3 links to data can be found on the GIAB FTP.
sc-Ultima-1	HG008-T	HG008-T_bioskryb-libraries-UG100	037113-NIST-PL01-SC63-Z0015-CTTAGATATCATGAT.cram	330d9b9a7d9d874debb80d5a9e5de21e	037113-NIST-PL01-SC63-Z0015-CTTAGATATCATGAT.cram.crai	e67fb5c80d2ceee4c5cd2af0f2797d4c	NA	NA	PRJNA200694	SRP047086	SRR30784719	SRX26314711	Complete dataset includes 238 GRCh38 aligned crams/crai in total from 119 single cells. File (.tsv) with S3 links to data can be found on the GIAB FTP.
sc-Ultima-1	HG008-T	HG008-T_bioskryb-libraries-UG100	037144-NIST-PL01-SC136-Z0050-CACATGGCAGCACAGAT.cram	8313dab21e2affdf62430f78b373d915	037144-NIST-PL01-SC136-Z0050-CACATGGCAGCACAGAT.cram.crai	4b0bd46d6f4f7390f2bea43df47bd70f	NA	NA	PRJNA200694	SRP047086	SRR30784720	SRX26314531	Complete dataset includes 238 GRCh38 aligned crams/crai in total from 119 single cells. File (.tsv) with S3 links to data can be found on the GIAB FTP.
sc-Ultima-1	HG008-T	HG008-T_bioskryb-libraries-UG100	037144-NIST-PL01-SC137-Z0049-CGCACTGCTCCTGAT.cram	6c0c7eac44884373fa1dc4920cff4577	037144-NIST-PL01-SC137-Z0049-CGCACTGCTCCTGAT.cram.crai	daa6cdbd33824ff86a3adb29f631436a	NA	NA	PRJNA200694	SRP047086	SRR30784721	SRX26314588	Complete dataset includes 238 GRCh38 aligned crams/crai in total from 119 single cells. File (.tsv) with S3 links to data can be found on the GIAB FTP.
sc-Ultima-1	HG008-T	HG008-T_bioskryb-libraries-UG100	037144-NIST-PL01-SC140-Z0051-CACTTGCAGATCGAT.cram	16a6bafe4635b9fb11cd3a179674edce	037144-NIST-PL01-SC140-Z0051-CACTTGCAGATCGAT.cram.crai	a9e311a60d180b1b12b5616d0c62e91b	NA	NA	PRJNA200694	SRP047086	SRR30784722	SRX26314589	Complete dataset includes 238 GRCh38 aligned crams/crai in total from 119 single cells. File (.tsv) with S3 links to data can be found on the GIAB FTP.
sc-Ultima-1	HG008-T	HG008-T_bioskryb-libraries-UG100	037144-NIST-PL01-SC146-Z0056-CTTATGCTATCAGAT.cram	0fa54024a26efc871ad2f0730c06ff08	037144-NIST-PL01-SC146-Z0056-CTTATGCTATCAGAT.cram.crai	03a1e97bdfdd5d8484c4c9fd9307fbf4	NA	NA	PRJNA200694	SRP047086	SRR30784723	SRX26314590	Complete dataset includes 238 GRCh38 aligned crams/crai in total from 119 single cells. File (.tsv) with S3 links to data can be found on the GIAB FTP.
sc-Ultima-1	HG008-T	HG008-T_bioskryb-libraries-UG100	037144-NIST-PL01-SC149-Z0052-CTATGCCACAGCATGAT.cram	56b4ad2f95f5155e4b193ec5108284e3	037144-NIST-PL01-SC149-Z0052-CTATGCCACAGCATGAT.cram.crai	f527785f190d8400ccf5456183891f69	NA	NA	PRJNA200694	SRP047086	SRR30784724	SRX26314591	Complete dataset includes 238 GRCh38 aligned crams/crai in total from 119 single cells. File (.tsv) with S3 links to data can be found on the GIAB FTP.
sc-Ultima-1	HG008-T	HG008-T_bioskryb-libraries-UG100	037144-NIST-PL01-SC150-Z0057-CAATGCGTGCTGCAGAT.cram	0e9e733f6c63d5ad051a09b52f6bf1d7	037144-NIST-PL01-SC150-Z0057-CAATGCGTGCTGCAGAT.cram.crai	5e2add799d72a01881b39193b5e11d4f	NA	NA	PRJNA200694	SRP047086	SRR30784725	SRX26314593	Complete dataset includes 238 GRCh38 aligned crams/crai in total from 119 single cells. File (.tsv) with S3 links to data can be found on the GIAB FTP.
sc-Ultima-1	HG008-T	HG008-T_bioskryb-libraries-UG100	037144-NIST-PL01-SC152-Z0058-CATCTCAGTGCAATGAT.cram	1c39dfd1300ffa8052577fd598abc17c	037144-NIST-PL01-SC152-Z0058-CATCTCAGTGCAATGAT.cram.crai	c7e69fd849910dd5d9b3b71c0197db2d	NA	NA	PRJNA200694	SRP047086	SRR30784726	SRX26314594	Complete dataset includes 238 GRCh38 aligned crams/crai in total from 119 single cells. File (.tsv) with S3 links to data can be found on the GIAB FTP.
sc-Ultima-1	HG008-T	HG008-T_bioskryb-libraries-UG100	037144-NIST-PL01-SC153-Z0053-CAACATCAGCATGAGAT.cram	5a24340e3432d1d73f3f7246fb2f4d88	037144-NIST-PL01-SC153-Z0053-CAACATCAGCATGAGAT.cram.crai	b5c4474753e65eaa01660d2063cc87d8	NA	NA	PRJNA200694	SRP047086	SRR30784727	SRX26314595	Complete dataset includes 238 GRCh38 aligned crams/crai in total from 119 single cells. File (.tsv) with S3 links to data can be found on the GIAB FTP.
sc-Ultima-1	HG008-T	HG008-T_bioskryb-libraries-UG100	037144-NIST-PL01-SC156-Z0059-CATGTGCTTCGCATGAT.cram	5a7164ecb776a4e99a011b78e3012be6	037144-NIST-PL01-SC156-Z0059-CATGTGCTTCGCATGAT.cram.crai	dbf0498e04e67eec2baf2ff16eb0c7f9	NA	NA	PRJNA200694	SRP047086	SRR30784728	SRX26314643	Complete dataset includes 238 GRCh38 aligned crams/crai in total from 119 single cells. File (.tsv) with S3 links to data can be found on the GIAB FTP.
sc-Ultima-1	HG008-T	HG008-T_bioskryb-libraries-UG100	037144-NIST-PL01-SC157-Z0054-CTGCAGTGATTCATGAT.cram	2d98d1eaa01f760ff13df7d72a404fdf	037144-NIST-PL01-SC157-Z0054-CTGCAGTGATTCATGAT.cram.crai	296747a6b6a9ab62b4173f80c03c6c0b	NA	NA	PRJNA200694	SRP047086	SRR30784729	SRX26314644	Complete dataset includes 238 GRCh38 aligned crams/crai in total from 119 single cells. File (.tsv) with S3 links to data can be found on the GIAB FTP.
sc-Ultima-1	HG008-T	HG008-T_bioskryb-libraries-UG100	037144-NIST-PL01-SC159-Z0055-CAGCACCTGCATCAGAT.cram	8debcdb0113d8232da088a839d529597	037144-NIST-PL01-SC159-Z0055-CAGCACCTGCATCAGAT.cram.crai	de16ac32c32b872c5c3282997f2f4208	NA	NA	PRJNA200694	SRP047086	SRR30784730	SRX26314645	Complete dataset includes 238 GRCh38 aligned crams/crai in total from 119 single cells. File (.tsv) with S3 links to data can be found on the GIAB FTP.
sc-Ultima-1	HG008-T	HG008-T_bioskryb-libraries-UG100	037144-NIST-PL01-SC161-Z0060-CATGAGTGCAGCCAGAT.cram	fb49b7b309eaf210d6ae181a942d4938	037144-NIST-PL01-SC161-Z0060-CATGAGTGCAGCCAGAT.cram.crai	8f83f649bc9ee3b5f4da632fa45d50e0	NA	NA	PRJNA200694	SRP047086	SRR30784731	SRX26314646	Complete dataset includes 238 GRCh38 aligned crams/crai in total from 119 single cells. File (.tsv) with S3 links to data can be found on the GIAB FTP.
sc-Ultima-1	HG008-T	HG008-T_bioskryb-libraries-UG100	037144-NIST-PL01-SC164-Z0063-CACACTTGATGCGAT.cram	aff90f43a61a049f352fc4d882da78f1	037144-NIST-PL01-SC164-Z0063-CACACTTGATGCGAT.cram.crai	c77cae70fc148cb8c9f2de8b8a7806bc	NA	NA	PRJNA200694	SRP047086	SRR30784732	SRX26314647	Complete dataset includes 238 GRCh38 aligned crams/crai in total from 119 single cells. File (.tsv) with S3 links to data can be found on the GIAB FTP.
sc-Ultima-1	HG008-T	HG008-T_bioskryb-libraries-UG100	037144-NIST-PL01-SC165-Z0061-CTCAAGCATGTGCTGAT.cram	d819852b27dde9b98eb4b213efb04d83	037144-NIST-PL01-SC165-Z0061-CTCAAGCATGTGCTGAT.cram.crai	18121d7c56be5a79022e1cc5d5856a54	NA	NA	PRJNA200694	SRP047086	SRR30784733	SRX26314648	Complete dataset includes 238 GRCh38 aligned crams/crai in total from 119 single cells. File (.tsv) with S3 links to data can be found on the GIAB FTP.
sc-Ultima-1	HG008-T	HG008-T_bioskryb-libraries-UG100	037144-NIST-PL01-SC167-Z0062-CACAGTCAATGTGAT.cram	4b7809b18c494bd1f8b8646ec21b0786	037144-NIST-PL01-SC167-Z0062-CACAGTCAATGTGAT.cram.crai	077fea45b737c78d5004d6330d36d962	NA	NA	PRJNA200694	SRP047086	SRR30784734	SRX26314649	Complete dataset includes 238 GRCh38 aligned crams/crai in total from 119 single cells. File (.tsv) with S3 links to data can be found on the GIAB FTP.
sc-Ultima-1	HG008-T	HG008-T_bioskryb-libraries-UG100	037144-NIST-PL01-SC170-Z0064-CATAGAGCCTCAGAT.cram	f867310326eaf8b4c64768958caccfa6	037144-NIST-PL01-SC170-Z0064-CATAGAGCCTCAGAT.cram.crai	8210b2f1005d461b43d868fb782c6d15	NA	NA	PRJNA200694	SRP047086	SRR30784735	SRX26314650	Complete dataset includes 238 GRCh38 aligned crams/crai in total from 119 single cells. File (.tsv) with S3 links to data can be found on the GIAB FTP.
sc-Ultima-1	HG008-T	HG008-T_bioskryb-libraries-UG100	037886-NIST-PL01-SC322-Z0113-CAGTTCATCTGTGAT.cram	557f1fb52237fc1975b66c5b5f29790c	037886-NIST-PL01-SC322-Z0113-CAGTTCATCTGTGAT.cram.crai	4d3eb0bb087aa565b2b90ea53a109150	NA	NA	PRJNA200694	SRP047086	SRR30784736	SRX26314606	Complete dataset includes 238 GRCh38 aligned crams/crai in total from 119 single cells. File (.tsv) with S3 links to data can be found on the GIAB FTP.
sc-Ultima-1	HG008-T	HG008-T_bioskryb-libraries-UG100	037886-NIST-PL01-SC336-Z0114-CAACATACATCAGAT.cram	bd7612a14f392ccb84926a41063169f5	037886-NIST-PL01-SC336-Z0114-CAACATACATCAGAT.cram.crai	628cacbc8f20d9040dc335e17b89cfcc	NA	NA	PRJNA200694	SRP047086	SRR30784737	SRX26314610	Complete dataset includes 238 GRCh38 aligned crams/crai in total from 119 single cells. File (.tsv) with S3 links to data can be found on the GIAB FTP.
sc-Ultima-1	HG008-T	HG008-T_bioskryb-libraries-UG100	037886-NIST-PL01-SC341-Z0115-CGGCTAGATGCAGAT.cram	01412dde8b52720c935ff38569ce951f	037886-NIST-PL01-SC341-Z0115-CGGCTAGATGCAGAT.cram.crai	28ca921fd73b1734c6c5c927cdc98d89	NA	NA	PRJNA200694	SRP047086	SRR30784738	SRX26314611	Complete dataset includes 238 GRCh38 aligned crams/crai in total from 119 single cells. File (.tsv) with S3 links to data can be found on the GIAB FTP.
sc-Ultima-1	HG008-T	HG008-T_bioskryb-libraries-UG100	037886-NIST-PL01-SC344-Z0117-CTGCCGAGCAGCATGAT.cram	5882da5bd044772c49bee5b7fcc4059e	037886-NIST-PL01-SC344-Z0117-CTGCCGAGCAGCATGAT.cram.crai	0f95dfca42158c965164a6aa91a23914	NA	NA	PRJNA200694	SRP047086	SRR30784739	SRX26314659	Complete dataset includes 238 GRCh38 aligned crams/crai in total from 119 single cells. File (.tsv) with S3 links to data can be found on the GIAB FTP.
sc-Ultima-1	HG008-T	HG008-T_bioskryb-libraries-UG100	037886-NIST-PL01-SC345-Z0116-CAGTTATGTGCTGAT.cram	54e9f4caa24ba80efc8836da4e49628a	037886-NIST-PL01-SC345-Z0116-CAGTTATGTGCTGAT.cram.crai	48d169e92f140b4bfdfdc1d43be18457	NA	NA	PRJNA200694	SRP047086	SRR30784740	SRX26314660	Complete dataset includes 238 GRCh38 aligned crams/crai in total from 119 single cells. File (.tsv) with S3 links to data can be found on the GIAB FTP.
sc-Ultima-1	HG008-T	HG008-T_bioskryb-libraries-UG100	037886-NIST-PL01-SC361-Z0118-CTGCCTCAGATCATGAT.cram	1e88e6352ee334e2afcb5b40c05a2473	037886-NIST-PL01-SC361-Z0118-CTGCCTCAGATCATGAT.cram.crai	773a5c74f4de2bcdbb99eed369a9a41e	NA	NA	PRJNA200694	SRP047086	SRR30784741	SRX26314661	Complete dataset includes 238 GRCh38 aligned crams/crai in total from 119 single cells. File (.tsv) with S3 links to data can be found on the GIAB FTP.
sc-Ultima-1	HG008-T	HG008-T_bioskryb-libraries-UG100	037886-NIST-PL01-SC362-Z0119-CTGATCAGTGGCGAT.cram	4de147d756f53db504aa639bae3d03b2	037886-NIST-PL01-SC362-Z0119-CTGATCAGTGGCGAT.cram.crai	386c5ed0c226eaefc11571b316276f37	NA	NA	PRJNA200694	SRP047086	SRR30784742	SRX26314662	Complete dataset includes 238 GRCh38 aligned crams/crai in total from 119 single cells. File (.tsv) with S3 links to data can be found on the GIAB FTP.
sc-Ultima-1	HG008-T	HG008-T_bioskryb-libraries-UG100	037886-NIST-PL01-SC368-Z0120-CTGCTGCGGAGCATGAT.cram	4285df4d56cb1528462d084a50a8c45f	037886-NIST-PL01-SC368-Z0120-CTGCTGCGGAGCATGAT.cram.crai	7e8995e8030d70774fdb95cc5ce3e607	NA	NA	PRJNA200694	SRP047086	SRR30784743	SRX26314663	Complete dataset includes 238 GRCh38 aligned crams/crai in total from 119 single cells. File (.tsv) with S3 links to data can be found on the GIAB FTP.
sc-Ultima-1	HG008-T	HG008-T_bioskryb-libraries-UG100	037976-NIST-PL01-SC181-Z0065-CTTGTGTCATGAGAT.cram	9bb1a39b972b19ecab0e8e2b17e96547	037976-NIST-PL01-SC181-Z0065-CTTGTGTCATGAGAT.cram.crai	ca99fa8b58e50333cbf9827785991b98	NA	NA	PRJNA200694	SRP047086	SRR30784744	SRX26314691	Complete dataset includes 238 GRCh38 aligned crams/crai in total from 119 single cells. File (.tsv) with S3 links to data can be found on the GIAB FTP.
sc-Ultima-1	HG008-T	HG008-T_bioskryb-libraries-UG100	037976-NIST-PL01-SC182-Z0069-CATCACTGCAACGAT.cram	3e124f9b07c6e7514c7879862697cbf4	037976-NIST-PL01-SC182-Z0069-CATCACTGCAACGAT.cram.crai	e3735ef328dd4d65344457c98c97fc56	NA	NA	PRJNA200694	SRP047086	SRR30784745	SRX26314692	Complete dataset includes 238 GRCh38 aligned crams/crai in total from 119 single cells. File (.tsv) with S3 links to data can be found on the GIAB FTP.
sc-Ultima-1	HG008-T	HG008-T_bioskryb-libraries-UG100	037976-NIST-PL01-SC183-Z0066-CAATGCACTCGAGAT.cram	991bdb6c1e66590d4977144659c5fadf	037976-NIST-PL01-SC183-Z0066-CAATGCACTCGAGAT.cram.crai	632252bbc8173801718fed7a2f3d21ce	NA	NA	PRJNA200694	SRP047086	SRR30784746	SRX26314693	Complete dataset includes 238 GRCh38 aligned crams/crai in total from 119 single cells. File (.tsv) with S3 links to data can be found on the GIAB FTP.
sc-Ultima-1	HG008-T	HG008-T_bioskryb-libraries-UG100	037976-NIST-PL01-SC187-Z0067-CTTATGAGCGCTGAT.cram	0d142178b0dcbd876a998b3723b90d29	037976-NIST-PL01-SC187-Z0067-CTTATGAGCGCTGAT.cram.crai	5073c9874dd018d9e933334154a43315	NA	NA	PRJNA200694	SRP047086	SRR30784747	SRX26314694	Complete dataset includes 238 GRCh38 aligned crams/crai in total from 119 single cells. File (.tsv) with S3 links to data can be found on the GIAB FTP.
sc-Ultima-1	HG008-T	HG008-T_bioskryb-libraries-UG100	037976-NIST-PL01-SC191-Z0068-CGTCATTGCACAGAT.cram	926ae18d16f1161d4ecfd3027faf29b2	037976-NIST-PL01-SC191-Z0068-CGTCATTGCACAGAT.cram.crai	3d8b472596a1bf635724cb5fae01ee1b	NA	NA	PRJNA200694	SRP047086	SRR30784748	SRX26314695	Complete dataset includes 238 GRCh38 aligned crams/crai in total from 119 single cells. File (.tsv) with S3 links to data can be found on the GIAB FTP.
sc-Ultima-1	HG008-T	HG008-T_bioskryb-libraries-UG100	037976-NIST-PL01-SC194-Z0071-CGTGCGCAAGCAGAT.cram	6b838c45790425f5d9aa5242fdafc280	037976-NIST-PL01-SC194-Z0071-CGTGCGCAAGCAGAT.cram.crai	860d857b13d105c49fcd11ecc514d3d8	NA	NA	PRJNA200694	SRP047086	SRR30784749	SRX26314696	Complete dataset includes 238 GRCh38 aligned crams/crai in total from 119 single cells. File (.tsv) with S3 links to data can be found on the GIAB FTP.
sc-Ultima-1	HG008-T	HG008-T_bioskryb-libraries-UG100	037976-NIST-PL01-SC196-Z0072-CTATCTCATAATGAT.cram	4646d9e0a66a77be433b3ca295bcd3a4	037976-NIST-PL01-SC196-Z0072-CTATCTCATAATGAT.cram.crai	5632442d12e2843bac381bdacb051fb2	NA	NA	PRJNA200694	SRP047086	SRR30784750	SRX26314697	Complete dataset includes 238 GRCh38 aligned crams/crai in total from 119 single cells. File (.tsv) with S3 links to data can be found on the GIAB FTP.
sc-Ultima-1	HG008-T	HG008-T_bioskryb-libraries-UG100	037976-NIST-PL01-SC200-Z0073-CATGGCTATGCACTGAT.cram	3dc22a3b12083db8bbbca74ef11803aa	037976-NIST-PL01-SC200-Z0073-CATGGCTATGCACTGAT.cram.crai	f94170e69b6107d53d643a6ade07beb2	NA	NA	PRJNA200694	SRP047086	SRR30784751	SRX26314698	Complete dataset includes 238 GRCh38 aligned crams/crai in total from 119 single cells. File (.tsv) with S3 links to data can be found on the GIAB FTP.
sc-Ultima-1	HG008-T	HG008-T_bioskryb-libraries-UG100	037976-NIST-PL01-SC207-Z0070-CTTGCATGCGATGCGAT.cram	e1c787a7606bcd49db00a1d9c19d642a	037976-NIST-PL01-SC207-Z0070-CTTGCATGCGATGCGAT.cram.crai	78706acfc49de540bfd34a22e7903536	NA	NA	PRJNA200694	SRP047086	SRR30784752	SRX26314532	Complete dataset includes 238 GRCh38 aligned crams/crai in total from 119 single cells. File (.tsv) with S3 links to data can be found on the GIAB FTP.
sc-Ultima-1	HG008-T	HG008-T_bioskryb-libraries-UG100	037976-NIST-PL01-SC211-Z0074-CTATGAATGAGCGAT.cram	4fc81a20210e763912a97c4ca33458ce	037976-NIST-PL01-SC211-Z0074-CTATGAATGAGCGAT.cram.crai	c5d52b352ad624366bb7d670c3cf0556	NA	NA	PRJNA200694	SRP047086	SRR30784753	SRX26314533	Complete dataset includes 238 GRCh38 aligned crams/crai in total from 119 single cells. File (.tsv) with S3 links to data can be found on the GIAB FTP.
sc-Ultima-1	HG008-T	HG008-T_bioskryb-libraries-UG100	037976-NIST-PL01-SC217-Z0075-CTATGCACCATCGAT.cram	e502a2f49eefb02d9bf75dcbf84586fd	037976-NIST-PL01-SC217-Z0075-CTATGCACCATCGAT.cram.crai	c977796ca28d6a970a73f99a7539e49f	NA	NA	PRJNA200694	SRP047086	SRR30784754	SRX26314534	Complete dataset includes 238 GRCh38 aligned crams/crai in total from 119 single cells. File (.tsv) with S3 links to data can be found on the GIAB FTP.
sc-Ultima-1	HG008-T	HG008-T_bioskryb-libraries-UG100	037976-NIST-PL01-SC219-Z0076-CACAATGTGCGCGAT.cram	0f9cb682d71a61f3b1ef4e4d6f8669d2	037976-NIST-PL01-SC219-Z0076-CACAATGTGCGCGAT.cram.crai	5ce276e4c6baf2b36d47a370484e7ea7	NA	NA	PRJNA200694	SRP047086	SRR30784755	SRX26314535	Complete dataset includes 238 GRCh38 aligned crams/crai in total from 119 single cells. File (.tsv) with S3 links to data can be found on the GIAB FTP.
sc-Ultima-1	HG008-T	HG008-T_bioskryb-libraries-UG100	037976-NIST-PL01-SC223-Z0077-CAATGACTATCTGAT.cram	d2ce10049e89139d7eb01d270cb96708	037976-NIST-PL01-SC223-Z0077-CAATGACTATCTGAT.cram.crai	fba5d1922be478e31c4f0d52aa909999	NA	NA	PRJNA200694	SRP047086	SRR30784756	SRX26314536	Complete dataset includes 238 GRCh38 aligned crams/crai in total from 119 single cells. File (.tsv) with S3 links to data can be found on the GIAB FTP.
sc-Ultima-1	HG008-T	HG008-T_bioskryb-libraries-UG100	037976-NIST-PL01-SC229-Z0078-CAGCCGCTGCTCGAT.cram	be94f1c6db3f3274c009daf579327025	037976-NIST-PL01-SC229-Z0078-CAGCCGCTGCTCGAT.cram.crai	e936e3f9e99ebcb5c7285ad28d93d6f9	NA	NA	PRJNA200694	SRP047086	SRR30784757	SRX26314537	Complete dataset includes 238 GRCh38 aligned crams/crai in total from 119 single cells. File (.tsv) with S3 links to data can be found on the GIAB FTP.
sc-Ultima-1	HG008-T	HG008-T_bioskryb-libraries-UG100	037976-NIST-PL01-SC240-Z0079-CGCGCGCAGAATGAT.cram	d3e81f01db97d5d92e7f6aa79a0f2050	037976-NIST-PL01-SC240-Z0079-CGCGCGCAGAATGAT.cram.crai	a08cf95686d3869945e7b0ccbca5cfb3	NA	NA	PRJNA200694	SRP047086	SRR30784758	SRX26314539	Complete dataset includes 238 GRCh38 aligned crams/crai in total from 119 single cells. File (.tsv) with S3 links to data can be found on the GIAB FTP.
sc-Ultima-1	HG008-T	HG008-T_bioskryb-libraries-UG100	037976-NIST-PL01-SC243-Z0080-CAGCCTCAGCGTGAT.cram	0cade7e9e87bf0140129e1c832e26102	037976-NIST-PL01-SC243-Z0080-CAGCCTCAGCGTGAT.cram.crai	bd7cbbca7385ede4ab98a49c0da4f203	NA	NA	PRJNA200694	SRP047086	SRR30784759	SRX26314596	Complete dataset includes 238 GRCh38 aligned crams/crai in total from 119 single cells. File (.tsv) with S3 links to data can be found on the GIAB FTP.
sc-Ultima-1	HG008-T	HG008-T_bioskryb-libraries-UG100	037978-NIST-PL01-SC293-Z0097-CAGTCAGTTGCAGAT.cram	445ecbe6feb8dee55f1b8f3c07cee1ff	037978-NIST-PL01-SC293-Z0097-CAGTCAGTTGCAGAT.cram.crai	ec0f71c5f9e923901a965cec2f36ba0a	NA	NA	PRJNA200694	SRP047086	SRR30784760	SRX26314703	Complete dataset includes 238 GRCh38 aligned crams/crai in total from 119 single cells. File (.tsv) with S3 links to data can be found on the GIAB FTP.
sc-Ultima-1	HG008-T	HG008-T_bioskryb-libraries-UG100	037978-NIST-PL01-SC296-Z0099-CTCATCTGCGCAATGAT.cram	e6bbac8891d6539432c0cfaf2a2a3c14	037978-NIST-PL01-SC296-Z0099-CTCATCTGCGCAATGAT.cram.crai	a81201f5c6b6a3822121e6b3d2485e0a	NA	NA	PRJNA200694	SRP047086	SRR30784761	SRX26314704	Complete dataset includes 238 GRCh38 aligned crams/crai in total from 119 single cells. File (.tsv) with S3 links to data can be found on the GIAB FTP.
sc-Ultima-1	HG008-T	HG008-T_bioskryb-libraries-UG100	037978-NIST-PL01-SC297-Z0098-CAACAGATGTATGAT.cram	0a0edb31f325cc4a45b22d04fc27d8ce	037978-NIST-PL01-SC297-Z0098-CAACAGATGTATGAT.cram.crai	351348ffc62ba0905f41892b50f3dad4	NA	NA	PRJNA200694	SRP047086	SRR30784762	SRX26314705	Complete dataset includes 238 GRCh38 aligned crams/crai in total from 119 single cells. File (.tsv) with S3 links to data can be found on the GIAB FTP.
sc-Ultima-1	HG008-T	HG008-T_bioskryb-libraries-UG100	037978-NIST-PL01-SC298-Z0100-CGGATCATGCGTGAT.cram	08e0d84154a5462005d597891743cf5d	037978-NIST-PL01-SC298-Z0100-CGGATCATGCGTGAT.cram.crai	40e9be6c8a90946ea9a26803c22cc9e0	NA	NA	PRJNA200694	SRP047086	SRR30784763	SRX26314706	Complete dataset includes 238 GRCh38 aligned crams/crai in total from 119 single cells. File (.tsv) with S3 links to data can be found on the GIAB FTP.
sc-Ultima-1	HG008-T	HG008-T_bioskryb-libraries-UG100	037978-NIST-PL01-SC304-Z0101-CTATTGCATGCTCTGAT.cram	84526196d0f85b9b378d6e90c61526cd	037978-NIST-PL01-SC304-Z0101-CTATTGCATGCTCTGAT.cram.crai	927ac4f4bf4181f5f1f1d768ed86d7b8	NA	NA	PRJNA200694	SRP047086	SRR30784764	SRX26314540	Complete dataset includes 238 GRCh38 aligned crams/crai in total from 119 single cells. File (.tsv) with S3 links to data can be found on the GIAB FTP.
sc-Ultima-1	HG008-T	HG008-T_bioskryb-libraries-UG100	037978-NIST-PL01-SC305-Z0102-CTACCTGATGCAGAT.cram	70b82a8e03d06930107431d6510afe08	037978-NIST-PL01-SC305-Z0102-CTACCTGATGCAGAT.cram.crai	90053c34f4a5e3652410ed0d93e95aeb	NA	NA	PRJNA200694	SRP047086	SRR30784765	SRX26314541	Complete dataset includes 238 GRCh38 aligned crams/crai in total from 119 single cells. File (.tsv) with S3 links to data can be found on the GIAB FTP.
sc-Ultima-1	HG008-T	HG008-T_bioskryb-libraries-UG100	037978-NIST-PL01-SC307-Z0103-CATATAATCACAGAT.cram	2b31f8e68cdf1e02a3de769a67ce466a	037978-NIST-PL01-SC307-Z0103-CATATAATCACAGAT.cram.crai	fdd4d1049e79faec7630f0342625011a	NA	NA	PRJNA200694	SRP047086	SRR30784766	SRX26314542	Complete dataset includes 238 GRCh38 aligned crams/crai in total from 119 single cells. File (.tsv) with S3 links to data can be found on the GIAB FTP.
sc-Ultima-1	HG008-T	HG008-T_bioskryb-libraries-UG100	037978-NIST-PL01-SC309-Z0104-CATGCAGCGCTAATGAT.cram	f8b41835477cb6e9a8189e5e225ed991	037978-NIST-PL01-SC309-Z0104-CATGCAGCGCTAATGAT.cram.crai	ab1a40977838f4ede6449a361643dd64	NA	NA	PRJNA200694	SRP047086	SRR30784767	SRX26314543	Complete dataset includes 238 GRCh38 aligned crams/crai in total from 119 single cells. File (.tsv) with S3 links to data can be found on the GIAB FTP.
sc-Ultima-1	HG008-T	HG008-T_bioskryb-libraries-UG100	037978-NIST-PL01-SC313-Z0105-CATGGCGCAGTGCTGAT.cram	56f36dc7feef66ce42a787887b654185	037978-NIST-PL01-SC313-Z0105-CATGGCGCAGTGCTGAT.cram.crai	4466866ab3af88cc5ab98c6faa84b64c	NA	NA	PRJNA200694	SRP047086	SRR30784768	SRX26314544	Complete dataset includes 238 GRCh38 aligned crams/crai in total from 119 single cells. File (.tsv) with S3 links to data can be found on the GIAB FTP.
sc-Ultima-1	HG008-T	HG008-T_bioskryb-libraries-UG100	037978-NIST-PL01-SC315-Z0106-CTGAGAATGTGTGAT.cram	7c9edc4ca64c61dfc5d89f0b4c048a29	037978-NIST-PL01-SC315-Z0106-CTGAGAATGTGTGAT.cram.crai	37caf1214d0482b6958b2ff900a49dc5	NA	NA	PRJNA200694	SRP047086	SRR30784769	SRX26314545	Complete dataset includes 238 GRCh38 aligned crams/crai in total from 119 single cells. File (.tsv) with S3 links to data can be found on the GIAB FTP.
sc-Ultima-1	HG008-T	HG008-T_bioskryb-libraries-UG100	037978-NIST-PL01-SC316-Z0109-CAATCTGCATACGAT.cram	d82427214897e7c793648c903129cfa8	037978-NIST-PL01-SC316-Z0109-CAATCTGCATACGAT.cram.crai	2aaf7fdfc8dc6ee50d1fdc05adceb5b7	NA	NA	PRJNA200694	SRP047086	SRR30784770	SRX26314546	Complete dataset includes 238 GRCh38 aligned crams/crai in total from 119 single cells. File (.tsv) with S3 links to data can be found on the GIAB FTP.
sc-Ultima-1	HG008-T	HG008-T_bioskryb-libraries-UG100	037978-NIST-PL01-SC317-Z0107-CATGCATGGTACGAT.cram	69e815940db87c0d1d595ecd6911ef7a	037978-NIST-PL01-SC317-Z0107-CATGCATGGTACGAT.cram.crai	15aaf2fc76079b4e407fe144e0dfc820	NA	NA	PRJNA200694	SRP047086	SRR30784771	SRX26314547	Complete dataset includes 238 GRCh38 aligned crams/crai in total from 119 single cells. File (.tsv) with S3 links to data can be found on the GIAB FTP.
sc-Ultima-1	HG008-T	HG008-T_bioskryb-libraries-UG100	037978-NIST-PL01-SC319-Z0108-CATGCATGCGAGGAGAT.cram	49e09888550e2a1660fa3965f3a0cfc6	037978-NIST-PL01-SC319-Z0108-CATGCATGCGAGGAGAT.cram.crai	052a6a8504d82a49ae065b7fefef3adf	NA	NA	PRJNA200694	SRP047086	SRR30784772	SRX26314604	Complete dataset includes 238 GRCh38 aligned crams/crai in total from 119 single cells. File (.tsv) with S3 links to data can be found on the GIAB FTP.
sc-Ultima-1	HG008-T	HG008-T_bioskryb-libraries-UG100	037978-NIST-PL01-SC321-Z0110-CAGCATGAGCGCCAGAT.cram	300be4d97058acea40b124f5682da182	037978-NIST-PL01-SC321-Z0110-CAGCATGAGCGCCAGAT.cram.crai	a783e23f735587f261673e568799331c	NA	NA	PRJNA200694	SRP047086	SRR30784773	SRX26314605	Complete dataset includes 238 GRCh38 aligned crams/crai in total from 119 single cells. File (.tsv) with S3 links to data can be found on the GIAB FTP.
sc-Ultima-1	HG008-T	HG008-T_bioskryb-libraries-UG100	037978-NIST-PL01-SC323-Z0111-CTTATCTGATCTGAT.cram	c04483e2e260893763114934872fd84e	037978-NIST-PL01-SC323-Z0111-CTTATCTGATCTGAT.cram.crai	ed2d7f6668724a095704b3aa4b6dba03	NA	NA	PRJNA200694	SRP047086	SRR30784774	SRX26314607	Complete dataset includes 238 GRCh38 aligned crams/crai in total from 119 single cells. File (.tsv) with S3 links to data can be found on the GIAB FTP.
sc-Ultima-1	HG008-T	HG008-T_bioskryb-libraries-UG100	037978-NIST-PL01-SC335-Z0112-CATCCAGCGCATGTGAT.cram	dff1ca69d6158dcd988c7ec1d0f7a6ab	037978-NIST-PL01-SC335-Z0112-CATCCAGCGCATGTGAT.cram.crai	7ff69de823eee05a2101a9d18463b7ef	NA	NA	PRJNA200694	SRP047086	SRR30784775	SRX26314609	Complete dataset includes 238 GRCh38 aligned crams/crai in total from 119 single cells. File (.tsv) with S3 links to data can be found on the GIAB FTP.
sc-Ultima-1	HG008-T	HG008-T_bioskryb-libraries-UG100	037998-NIST-PL01-SC244-Z0082-CTCTGCTGTGCAATGAT.cram	68226cc97bf3c89706e9dfbcd24180d4	037998-NIST-PL01-SC244-Z0082-CTCTGCTGTGCAATGAT.cram.crai	630605a628e8574a4c9649f0c754d5a7	NA	NA	PRJNA200694	SRP047086	SRR30784776	SRX26314597	Complete dataset includes 238 GRCh38 aligned crams/crai in total from 119 single cells. File (.tsv) with S3 links to data can be found on the GIAB FTP.
sc-Ultima-1	HG008-T	HG008-T_bioskryb-libraries-UG100	037998-NIST-PL01-SC249-Z0081-CTTGATCATACAGAT.cram	f08646e65b7555bbd393878d9ba4ec5c	037998-NIST-PL01-SC249-Z0081-CTTGATCATACAGAT.cram.crai	056aaa5d49a0ab1489230f22f4110f47	NA	NA	PRJNA200694	SRP047086	SRR30784777	SRX26314598	Complete dataset includes 238 GRCh38 aligned crams/crai in total from 119 single cells. File (.tsv) with S3 links to data can be found on the GIAB FTP.
sc-Ultima-1	HG008-T	HG008-T_bioskryb-libraries-UG100	037998-NIST-PL01-SC250-Z0083-CAGTGTATTGCTGAT.cram	71fce43081f536d8f2edbbd9a2acc012	037998-NIST-PL01-SC250-Z0083-CAGTGTATTGCTGAT.cram.crai	d9d2655ecc310c49688d21a52b770b45	NA	NA	PRJNA200694	SRP047086	SRR30784778	SRX26314600	Complete dataset includes 238 GRCh38 aligned crams/crai in total from 119 single cells. File (.tsv) with S3 links to data can be found on the GIAB FTP.
sc-Ultima-1	HG008-T	HG008-T_bioskryb-libraries-UG100	037998-NIST-PL01-SC256-Z0084-CTGTGCATCTGCCTGAT.cram	c5c3eb63795c163b719061c3661fc4e0	037998-NIST-PL01-SC256-Z0084-CTGTGCATCTGCCTGAT.cram.crai	5cb67bb0ebc5fc04f297e1d7baddbfb7	NA	NA	PRJNA200694	SRP047086	SRR30784779	SRX26314601	Complete dataset includes 238 GRCh38 aligned crams/crai in total from 119 single cells. File (.tsv) with S3 links to data can be found on the GIAB FTP.
sc-Ultima-1	HG008-T	HG008-T_bioskryb-libraries-UG100	037998-NIST-PL01-SC257-Z0085-CTCTATGTTGCTGAT.cram	62610cc6648a265f980f06346f5658fa	037998-NIST-PL01-SC257-Z0085-CTCTATGTTGCTGAT.cram.crai	cc9315acd2799d27d665067d8cb579ea	NA	NA	PRJNA200694	SRP047086	SRR30784780	SRX26314602	Complete dataset includes 238 GRCh38 aligned crams/crai in total from 119 single cells. File (.tsv) with S3 links to data can be found on the GIAB FTP.
sc-Ultima-1	HG008-T	HG008-T_bioskryb-libraries-UG100	037998-NIST-PL01-SC261-Z0086-CAACTATCTGCAGAT.cram	bd0775fb81b984db28610a16676e73af	037998-NIST-PL01-SC261-Z0086-CAACTATCTGCAGAT.cram.crai	5373d2ddaf4ba4019903c2c50c263d6a	NA	NA	PRJNA200694	SRP047086	SRR30784781	SRX26314603	Complete dataset includes 238 GRCh38 aligned crams/crai in total from 119 single cells. File (.tsv) with S3 links to data can be found on the GIAB FTP.
sc-Ultima-1	HG008-T	HG008-T_bioskryb-libraries-UG100	037998-NIST-PL01-SC266-Z0088-CTATCATCCAGTGAT.cram	b53a23abc0ea623cece3db02415891d2	037998-NIST-PL01-SC266-Z0088-CTATCATCCAGTGAT.cram.crai	6c2fc715b218911682dc5d8c8a5bdcda	NA	NA	PRJNA200694	SRP047086	SRR30784782	SRX26314651	Complete dataset includes 238 GRCh38 aligned crams/crai in total from 119 single cells. File (.tsv) with S3 links to data can be found on the GIAB FTP.
sc-Ultima-1	HG008-T	HG008-T_bioskryb-libraries-UG100	037998-NIST-PL01-SC267-Z0087-CAGATCTCATGAATGAT.cram	ddb7bde36586a748d85c59ca64753dd1	037998-NIST-PL01-SC267-Z0087-CAGATCTCATGAATGAT.cram.crai	d111d4bfaafc4011f0d3aa4c4091398f	NA	NA	PRJNA200694	SRP047086	SRR30784783	SRX26314652	Complete dataset includes 238 GRCh38 aligned crams/crai in total from 119 single cells. File (.tsv) with S3 links to data can be found on the GIAB FTP.
sc-Ultima-1	HG008-T	HG008-T_bioskryb-libraries-UG100	037998-NIST-PL01-SC268-Z0089-CTGCTACAAGCAGAT.cram	a22ddc9fbf2f17cfbe31d102d4475742	037998-NIST-PL01-SC268-Z0089-CTGCTACAAGCAGAT.cram.crai	76e4a4dc28f795aacdee613b1cb1f43c	NA	NA	PRJNA200694	SRP047086	SRR30784784	SRX26314653	Complete dataset includes 238 GRCh38 aligned crams/crai in total from 119 single cells. File (.tsv) with S3 links to data can be found on the GIAB FTP.
sc-Ultima-1	HG008-T	HG008-T_bioskryb-libraries-UG100	037998-NIST-PL01-SC274-Z0093-CAATGACAGCTCGAT.cram	ae4a2fa6cb3c797520c5928126e21b37	037998-NIST-PL01-SC274-Z0093-CAATGACAGCTCGAT.cram.crai	e53b21f0dc97ebefaae6d50d49a72fe1	NA	NA	PRJNA200694	SRP047086	SRR30784785	SRX26314655	Complete dataset includes 238 GRCh38 aligned crams/crai in total from 119 single cells. File (.tsv) with S3 links to data can be found on the GIAB FTP.
sc-Ultima-1	HG008-T	HG008-T_bioskryb-libraries-UG100	037998-NIST-PL01-SC275-Z0090-CAATATGCACGTGAT.cram	aabf419f3174747d6b466c554e113b4d	037998-NIST-PL01-SC275-Z0090-CAATATGCACGTGAT.cram.crai	6046a4027d32edd1d0cad169ef15d6ff	NA	NA	PRJNA200694	SRP047086	SRR30784786	SRX26314656	Complete dataset includes 238 GRCh38 aligned crams/crai in total from 119 single cells. File (.tsv) with S3 links to data can be found on the GIAB FTP.
sc-Ultima-1	HG008-T	HG008-T_bioskryb-libraries-UG100	037998-NIST-PL01-SC277-Z0091-CACTTCTGCGATGAT.cram	3ab48fc36607cbebb4e995b0a0939d31	037998-NIST-PL01-SC277-Z0091-CACTTCTGCGATGAT.cram.crai	cc9a50fd342136e219e58fa96418a323	NA	NA	PRJNA200694	SRP047086	SRR30784787	SRX26314657	Complete dataset includes 238 GRCh38 aligned crams/crai in total from 119 single cells. File (.tsv) with S3 links to data can be found on the GIAB FTP.
sc-Ultima-1	HG008-T	HG008-T_bioskryb-libraries-UG100	037998-NIST-PL01-SC279-Z0092-CAAGCATATCTAGAT.cram	7c609b8d9ad3447a09ee512b3f1d3667	037998-NIST-PL01-SC279-Z0092-CAAGCATATCTAGAT.cram.crai	44f02ef035c6751f5b0e5443b8b6c83d	NA	NA	PRJNA200694	SRP047086	SRR30784788	SRX26314658	Complete dataset includes 238 GRCh38 aligned crams/crai in total from 119 single cells. File (.tsv) with S3 links to data can be found on the GIAB FTP.
sc-Ultima-1	HG008-T	HG008-T_bioskryb-libraries-UG100	037998-NIST-PL01-SC280-Z0094-CTGATGAGCTTGATGAT.cram	740b3ad860f24e6b6c30fa7eed568258	037998-NIST-PL01-SC280-Z0094-CTGATGAGCTTGATGAT.cram.crai	90208751e51f3c5d55c5db5228d72955	NA	NA	PRJNA200694	SRP047086	SRR30784789	SRX26314699	Complete dataset includes 238 GRCh38 aligned crams/crai in total from 119 single cells. File (.tsv) with S3 links to data can be found on the GIAB FTP.
sc-Ultima-1	HG008-T	HG008-T_bioskryb-libraries-UG100	037998-NIST-PL01-SC288-Z0095-CATATGACCTGAGAT.cram	fb787cf83a50001609708c71ffe2e8a9	037998-NIST-PL01-SC288-Z0095-CATATGACCTGAGAT.cram.crai	b6c0269796e7d741a43fab0a4b254ea8	NA	NA	PRJNA200694	SRP047086	SRR30784790	SRX26314700	Complete dataset includes 238 GRCh38 aligned crams/crai in total from 119 single cells. File (.tsv) with S3 links to data can be found on the GIAB FTP.
sc-Ultima-1	HG008-T	HG008-T_bioskryb-libraries-UG100	037998-NIST-PL01-SC289-Z0096-CAGCCGATATCAGAT.cram	73d9cc4f99c51114f6b661da25070bdb	037998-NIST-PL01-SC289-Z0096-CAGCCGATATCAGAT.cram.crai	b7312507cc15001298e381c5d100cd69	NA	NA	PRJNA200694	SRP047086	SRR30784791	SRX26314701	Complete dataset includes 238 GRCh38 aligned crams/crai in total from 119 single cells. File (.tsv) with S3 links to data can be found on the GIAB FTP.
Ultima-ppmSeq-1	HG008-N-D	Ultima-ppmSeq-UG100-20241028	HG008-N-D_Ultima_160x_GRCh38.cram	17e220d82d7769d0c3d5aa8ee68c4bde	HG008-N-D_Ultima_160x_GRCh38.cram.crai	79a9141459dcb7f37c0fe27bbb7d15d4	NA	NA	PRJNA200694	SRP047086	SRR33291173	SRX28536419	NA
Ultima-ppmSeq-1	HG008-T	Ultima-ppmSeq-UG100-20241028	HG008-T_Ultima_157x_GRCh38.cram	6d03e67cff28112f57e9d34f441c0312	HG008-T_Ultima_157x_GRCh38.cram.crai	26fdadd2fb4c5955615a0c61de38d30b	NA	NA	PRJNA200694	SRP047086	SRR33291174	SRX28536418	NA
Bionano-1	HG008-T	Bionano_OpticalMapping_20231019	MGH3066_Molecules_400x.bnx.gz	bdb00f0cee8ef275202b48ae792c0386	MGH3066_Molecules_400x.cmap	b9dace9d162d9025823903d9c5a538a0	MGH3066_RVA_400x_AllSVs.smap	eb51020019cd9dda916d91d263585060	PRJNA200694	SRP047086	NA	NA	Provided on SRA as supplementary data for BioProject SRP047086, SUPPF_0000005645.
karyotyping-1	HG008-T	KaryoLogic_20220309	Karyotype_results_MGH3066.pdf	e1d20999dce259d16577eea11fb69e6e	MGH3066_karyotyping_p31.xlsx	NA	NA	NA	NA		NA	NA	Karyogram available in cytogenetic analysis report on figshare https://doi.org/10.6084/m9.figshare.28904693
karyotyping-2	HG008-T	KaryoLogic_20240612	Karyotype_Report-NIST_p18_HG008.pdf	31cbe70a62df2743264bbb168ad4294d	NA	NA	NA	NA	NA		NA	NA	Karyogram available in cytogenetic analysis report on figshare https://doi.org/10.6084/m9.figshare.28904699
dGH-1	HG008-T	NA	NA	NA	NA	NA	NA	NA	NA		NA	NA	Karyogram provided in manuscript
